# Supplementary material for: Association between mitochondrial genetic variation and breast cancer risk: The Multiethnic Cohort
Source: PLoS One. 2019 Oct 2;14(10):e0222284. doi: 10.1371/journal.pone.0222284 (PMC6774509; doi:10.1371/journal.pone.0222284)
Supplement: S1 Table — (XLSX) [file pone.0222284.s001.xlsx]

## Sheet: S1 Table
S1 Table. Study characteristics of 2,723 breast cancer cases and 3,260 controls by maternal race/ethnicity in the MEC
Characteristics	Categories	African Americans		Asian Americans		Latinos		European Americans		Native Hawaiians
		case(n=463 )	control(n=923 )	case(n= 808)	control(n= 900)	case(n= 512)	control(n= 464)	case(n= 745)	control(n= 769)	case(n= 179)	control(n=186)
Age, mean (SD)		66.44(9.23)	67.48(9.36)	66.17(8.63)	66.65(8.7)	66.06(8.07)	64.39(7.92)	66.45(8.65)	66.36(9.17)	63.2(8.46)	62.06(8.72)
Age at Menarche	Younger than 13yrs	242(52.84)	429(47.3)	447(56.37)	454(50.95)	250(49.9)	214(46.52)	390(52.7)	378(49.48)	103(59.2)	104(56.22)
	Age between 13~14yrs	172(37.55)	362(39.91)	265(33.42)	331(37.15)	184(36.73)	191(41.52)	280(37.84)	320(41.88)	52(29.89)	58(31.35)
	Age over than 15yrs	44(9.61)	116(12.79)	81(10.21)	106(11.9)	67(13.37)	55(11.96)	70(9.46)	66(8.64)	19(10.92)	23(12.43)
Age at first birth	Nulliparis	67(14.92)	114(12.75)	130(16.62)	102(11.53)	52(10.44)	37(8.11)	142(19.22)	110(14.45)	15(8.62)	13(7.26)
	Younger than 20yrs	171(38.08)	387(43.29)	67(8.57)	79(8.93)	160(32.13)	175(38.38)	140(18.94)	159(20.89)	66(37.93)	68(37.99)
	Age between 21~30yrs	183(40.76)	349(39.04)	507(64.83)	608(68.7)	252(50.6)	223(48.9)	387(52.37)	422(55.45)	86(49.43)	87(48.6)
	Age over than 30yrs	6.24(28)	4.92(44)	9.97(78)	10.85(96)	6.83(34)	4.61(21)	9.47(70)	9.2(70)	4.02(7)	6.15(11)
Age at menopause†	Pre-menopausal	23(12.5)	60(16.44)	30(7.13)	39(8.59)	54(20.53)	39(17.03)	41(10.02)	50(12.44)	11(12.79)	13(16.25)
	natural menopause at age <45	66(35.87)	120(32.88)	93(22.09)	115(25.33)	81(30.8)	85(37.12)	129(31.54)	137(34.08)	26(30.23)	23(28.75)
	natural menopause at age 45-49	65(35.33)	148(40.55)	233(55.34)	243(53.52)	101(38.4)	88(38.43)	182(44.5)	163(40.55)	39(45.35)	31(38.75)
	natural menopause at age 50-54	16.3(30)	10.14(37)	15.44(65)	12.56(57)	10.27(27)	7.42(17)	13.94(57)	12.94(52)	11.63(10)	16.25(13)
Parity	Nulliparous	71(15.6)	121(13.22)	133(16.54)	107(11.9)	53(10.41)	42(9.11)	143(19.27)	111(14.45)	15(8.43)	13(6.99)
	1 Child	76(16.7)	141(15.41)	89(11.07)	85(9.45)	44(8.64)	29(6.29)	91(12.26)	75(9.77)	10(5.62)	22(11.83)
	2-3 children	186(40.88)	364(39.78)	441(54.85)	539(59.96)	188(36.94)	154(33.41)	354(47.71)	403(52.47)	69(38.76)	68(36.56)
	More than 4 children	26.81(122)	31.58(289)	17.54(141)	18.69(168)	44.01(224)	51.19(236)	20.75(154)	23.31(179)	47.19(84)	44.62(83)
HRT use	Never used HRT	243(53.64)	478(53.35)	310(39.19)	380(42.89)	227(46.33)	232(51.9)	233(31.44)	305(39.77)	92(52.57)	102(55.74)
	Ever used estrogen or progestin	114(25.17)	222(24.78)	96(12.14)	120(13.54)	93(18.98)	89(19.91)	124(16.73)	137(17.86)	31(17.71)	31(16.94)
	Current use estrogen or progestin	96(21.19)	196(21.88)	385(48.67)	386(43.57)	170(34.69)	126(28.19)	384(51.82)	325(42.37)	52(29.71)	50(27.32)
BMI, n (%)	<25 kg/m2	73(19.47)	182(23.3)	409(54.9)	554(67.31)	107(25.12)	98(25.86)	313(46.93)	326(46.77)	38(24.2)	49(29.17)
	>=25 kg/m2	302(80.53)	599(76.7)	336(45.1)	269(32.69)	319(74.88)	281(74.14)	354(53.07)	371(53.23)	119(75.8)	119(70.83)
Family history of breast cancer, n (%)	Yes	95(20.52)	117(12.68)	122(15.1)	96(10.67)	73(14.26)	54(11.64)	123(16.51)	86(11.18)	31(17.32)	24(12.9)
Alcohol, g/day, mean (SD)	Yes	6.9(23.77)	5.03(18.78)	1.83(7.57)	1.41(6.01)	3.55(14.12)	3.38(13.18)	10.54(18.59)	8.35(15.7)	3.9(11.03)	3.98(15.04)
Smoking, pack/year, mean (SD)	Yes	8.11(11.47)	7.67(11.58)	4.59(10.05)	3.86(9.05)	3.91(8.35)	3.84(9)	11.28(15.97)	9.81(15.15)	10.65(14.62)	12.22(16)
History of Diabetes, n (%)	Yes	73(17.85)	118(13.83)	69(8.81)	80(9.21)	98(21.21)	39(9.42)	47(6.61)	47(6.33)	28(16.77)	33(18.44)
stage (%)†	Localized	319(68.9)	--	622(77.85)	--	347(67.77)	--	539(73.04)	--	114(64.77)	--
	Advanced*	137(29.59)	--	173(21.65)	--	158(30.86)	--	190(25.75)	--	60(34.09)	--
HR status‡	Positive	265(57.48)	--	661(82.11)	--	314(61.93)	--	557(75.07)	--	145(81.01)	--
†Due to missing value, the total doesn't add up to 100%.
*Including Regional and distant.
‡Either Estrogen Receptor (ER) or progesterone Receptor (PR) status is positive.
		.
