# Supplementary material for: Association between mitochondrial genetic variation and breast cancer risk: The Multiethnic Cohort
Source: PLoS One. 2019 Oct 2;14(10):e0222284. doi: 10.1371/journal.pone.0222284 (PMC6774509; doi:10.1371/journal.pone.0222284)
Supplement: S2 Table — (XLSX) [file pone.0222284.s002.xlsx]

## Sheet: S2 Table
S2 Table. 314 mtSNPs tested in 2,723 breast cancer cases and 3,260 controls in the MEC†
				Overall (cases/controls = 2723/3260)					Africa Americans (cases/controls = 463/923)					Asian Americans (cases/controls = 808/900)					European Americans (cases/controls =745 / 769)					Latinos (cases/controls = 512/464)					Native Hawaiians (cases/controls =179/ 186)
SNP	BP	Gene	Function	Minor allele	MAF cases	MAF controls	OR (95%)	P	Minor allele	MAF cases	MAF controls	OR (95%)	P	Minor allele	MAF cases	MAF controls	OR (95%)	P	Minor allele	MAF cases	MAF controls	OR (95%)	P	Minor allele	MAF cases	MAF controls	OR (95%)	P	Minor allele	MAF cases	MAF controls	OR (95%)	P
mt217	217	MT-DLOOP	upstream gene variant	C	0.004712	0.005902	0.74 (0.36, 1.5)	0.3987	C	0.004237	0.002188	1.7 (0.23, 12.3)	0.601	C	0.00365	0.00226	1.61 (0.27, 9.65)	0.605	C	0.007958	0.01849	0.43 (0.16, 1.13)	0.08653	C	0.003899	0.002165	1.39 (0.11, 17.02)	0.796	--	--	--	--	--
mt228	228	MT-DLOOP	upstream gene variant	A	0.01742	0.01776	0.88 (0.59, 1.31)	0.5289	A	0.002123	0.007684	0.25 (0.03, 2.09)	0.203	A	0.001218	0.002262	0.52 (0.05, 5.79)	0.597	A	0.05186	0.05438	0.97 (0.62, 1.52)	0.8858	A	0.009728	0.01518	0.66 (0.21, 2.14)	0.494	--	--	--	--	--
mt295	295	MT-DLOOP	upstream gene variant	T	0.02796	0.02271	1.09 (0.78, 1.52)	0.6232	T	0.002119	0.004396	0.43 (0.05, 3.85)	0.448	T	0	0.001129	--	0.999	T	0.09346	0.08609	1.11 (0.78, 1.59)	0.5545	T	0.007782	0.004329	1.51 (0.27, 8.45)	0.636	--	--	--	--	--
mt418	418	MT-DLOOP	upstream gene variant	T	0.005084	0.006546	1.23 (0.62, 2.44)	0.5615	T	0.02542	0.02313	1.09 (0.53, 2.24)	0.818	--	--	--	--	--	--	--	--	--	--	--	--	--	--	--	--	--	--	--	--
mt489	489	MT-DLOOP	upstream gene variant	C	0.285	0.2546	1.02 (0.88, 1.18)	0.8048	C	0.01717	0.02083	0.76 (0.33, 1.79)	0.531	T	0.3187	0.3118	1.02 (0.83, 1.25)	0.89	C	0.1062	0.109	0.99 (0.71, 1.38)	0.9653	C	0.249	0.2171	1.15 (0.85, 1.56)	0.362	C	0.02198	0.03297	0.71 (0.19, 2.71)	0.618
mt663	663	rRNA	rRNA	G	0.08699	0.07731	0.93 (0.75, 1.14)	0.4698	G	0.002119	0.003286	0.79 (0.07, 9.21)	0.851	G	0.07178	0.0553	1.33 (0.9, 1.96)	0.159	G	0.01592	0.01976	0.76 (0.31, 1.83)	0.538	G	0.3236	0.3874	0.8 (0.61, 1.04)	0.097	--	--	--	--	--
mt709	709	rRNA	rRNA	A	0.1201	0.1441	0.87 (0.75, 1.02)	0.07934	A	0.1589	0.1991	0.76 (0.56, 1.02)	0.066	A	0.1472	0.1558	0.93 (0.71, 1.22)	0.601	A	0.1328	0.157	0.82 (0.62, 1.1)	0.192	A	0.05664	0.04772	1.19 (0.67, 2.13)	0.554	A	0.02198	0.005464	5.22 (0.56, 48.91)	0.148
mt710	710	rRNA	rRNA	C	0.02325	0.02925	1.24 (0.89, 1.74)	0.2073	C	0.1054	0.1014	1.05 (0.73, 1.52)	0.783	--	--	--	--	--	C	0.007947	0.001318	6.03 (0.7, 51.74)	0.1013	C	0.01167	0.002165	5.25 (0.62, 44.15)	0.127	--	--	--	--	--
mt769	769	rRNA	rRNA	A	0.1117	0.1617	1.14 (0.93, 1.41)	0.2041	G	0.4352	0.4531	0.92 (0.73, 1.15)	0.458	A	0.00365	0.001129	1.34 (0.1, 18.47)	0.829	A	0.01328	0.01054	1.22 (0.43, 3.44)	0.7045	A	0.05058	0.0303	1.43 (0.72, 2.85)	0.312	--	--	--	--	--
mt825	825	rRNA	rRNA	A	0.05005	0.07203	1.1 (0.86, 1.41)	0.4293	A	0.2442	0.2484	0.99 (0.76, 1.28)	0.911	--	--	--	--	--	A	0.009284	0.002639	3.66 (0.74, 18.22)	0.1127	A	0.02529	0.006494	3.71 (1.02, 13.48)	0.047	--	--	--	--	--
mt827	827	rRNA	rRNA	G	0.06002	0.05198	0.99 (0.78, 1.26)	0.9274	G	0.008475	0.004381	1.96 (0.48, 7.94)	0.346	G	0.05353	0.04864	1.12 (0.72, 1.72)	0.615	G	0.004032	0.01592	0.18 (0.04, 0.75)	0.01839	G	0.2222	0.2338	1.02 (0.75, 1.38)	0.922	--	--	--	--	--
mt921	921	rRNA	rRNA	C	0.01487	0.02391	0.92 (0.62, 1.36)	0.6742	C	0.06582	0.07777	0.83 (0.54, 1.29)	0.417	--	--	--	--	--	C	0.003984	0.001318	2.46 (0.24, 25.16)	0.4493	C	0.01167	0.006494	1.78 (0.43, 7.3)	0.423	--	--	--	--	--
mt930	930	rRNA	rRNA	A	0.01414	0.01461	0.86 (0.56, 1.33)	0.5067	A	0.004237	0.008762	0.5 (0.11, 2.39)	0.387	--	--	--	--	--	A	0.03984	0.04888	0.8 (0.49, 1.32)	0.3836	A	0.009728	0.004329	2.44 (0.46, 12.75)	0.292	--	--	--	--	--
mt951	951	rRNA	rRNA	A	0.004348	0.001242	3.26 (1.04, 10.25)	0.04299	A	0.002119	0.001095	1.87 (0.12, 30.29)	0.661	--	--	--	--	--	A	0.009284	0.002635	3.68 (0.76, 17.81)	0.1061	A	0.007782	0.002165	3.69 (0.41, 33.39)	0.246	--	--	--	--	--
mt961	961	rRNA	rRNA	C	0.01964	0.01899	1 (0.69, 1.45)	0.9969	C	0.008547	0.009901	0.86 (0.26, 2.82)	0.803	C	0.03902	0.03955	0.98 (0.6, 1.59)	0.924	C	0.01859	0.01982	0.92 (0.44, 1.93)	0.8218	C	0.005871	0.002169	3.72 (0.38, 36.88)	0.261	--	--	--	--	--
mt1005	1005	rRNA	rRNA	C	0.003646	0.004367	0.77 (0.34, 1.73)	0.5231	--	--	--	--	--	C	0.009744	0.01471	0.66 (0.27, 1.6)	0.354	--	--	--	--	--	C	0.001988	0.002212	1.18 (0.07, 19.35)	0.906	--	--	--	--	--
mt1018	1018	rRNA	rRNA	A	0.1112	0.1634	1.12 (0.91, 1.37)	0.2846	G	0.4395	0.4502	0.95 (0.76, 1.19)	0.631	--	--	--	--	--	A	0.01325	0.01187	1.06 (0.4, 2.85)	0.9011	A	0.05447	0.0303	1.59 (0.81, 3.14)	0.179	--	--	--	--	--
mt1048	1048	rRNA	rRNA	T	0.01196	0.01585	1.02 (0.65, 1.6)	0.9341	T	0.04025	0.04391	0.93 (0.53, 1.63)	0.796	T	0.009744	0.01017	0.97 (0.37, 2.54)	0.954	T	0.002649	0.001318	2.19 (0.2, 24.38)	0.5255	T	0.007782	0.002165	3.77 (0.4, 35.76)	0.248	--	--	--	--	--
mt1185	1185	rRNA	rRNA	T	0.02247	0.02359	0.71 (0.47, 1.09)	0.1189	--	--	--	--	--	--	--	--	--	--	--	--	--	--	--	--	--	--	--	--	T	0.3278	0.4098	0.71 (0.46, 1.1)	0.122
mt1243	1243	rRNA	rRNA	C	0.005071	0.006518	0.67 (0.34, 1.33)	0.2526	--	--	--	--	--	--	--	--	--	--	C	0.01722	0.02767	0.61 (0.3, 1.23)	0.1703	--	--	--	--	--	--	--	--	--	--
mt1382	1382	rRNA	rRNA	C	0.01921	0.01924	0.92 (0.63, 1.34)	0.6632	--	--	--	--	--	C	0.06456	0.06885	0.94 (0.64, 1.38)	0.746	--	--	--	--	--	--	--	--	--	--	C	0	0.005464	--	0.999
mt1393	1393	rRNA	rRNA	A	0.001815	0.001555	1.18 (0.33, 4.13)	0.802	A	0	0.003282	--	0.999	--	--	--	--	--	--	--	--	--	--	A	0.003899	0.004329	0.83 (0.12, 6.04)	0.858	--	--	--	--	--
mt1406	1406	rRNA	rRNA	C	0.001811	0.001242	1.44 (0.38, 5.5)	0.5971	C	0	0.001094	--	0.999	--	--	--	--	--	C	0.005298	0.003953	1.29 (0.29, 5.8)	0.7409	--	--	--	--	--	--	--	--	--	--
mt1413	1413	rRNA	rRNA	C	0	0.001243	--	0.9986	C	0	0.002188	--	0.999	C	0	0.002257	--	0.999	--	--	--	--	--	--	--	--	--	--	--	--	--	--	--
mt1438	1438	rRNA	rRNA	A	0.03659	0.03975	1.22 (0.93, 1.61)	0.1542	A	0.1123	0.1062	1.07 (0.75, 1.53)	0.719	A	0.007299	0.0113	0.56 (0.19, 1.61)	0.283	A	0.03709	0.0224	1.7 (0.92, 3.14)	0.09128	A	0.02339	0.008658	2.8 (0.89, 8.82)	0.079	--	--	--	--	--
mt1442	1442	rRNA	rRNA	A	0.02392	0.03352	0.96 (0.7, 1.33)	0.8254	A	0.08068	0.08862	0.89 (0.59, 1.34)	0.575	A	0.02314	0.02483	0.94 (0.5, 1.76)	0.849	A	0.003974	0.001318	2.79 (0.28, 27.67)	0.3801	A	0.01167	0.006494	1.66 (0.39, 7.02)	0.488	--	--	--	--	--
mt1598	1598	rRNA	rRNA	A	0.01451	0.01398	0.95 (0.62, 1.47)	0.8336	A	0.008475	0.004381	1.94 (0.48, 7.82)	0.353	A	0.02798	0.02599	1.06 (0.59, 1.92)	0.836	A	0.007958	0.006588	1.17 (0.35, 3.85)	0.8011	A	0.01174	0.02814	0.37 (0.14, 1.01)	0.053	--	--	--	--	--
mt1664	1664	tRNA	tRNA	A	0.001449	0.001552	0.89 (0.24, 3.34)	0.8624	A	0	0.001094	--	0.999	A	0.00365	0.003386	1.08 (0.22, 5.41)	0.923	A	0	0.001318	--	0.9993	--	--	--	--	--	--	--	--	--	--
mt1692	1692	rRNA	rRNA	G	0.02357	0.01616	1.37 (0.88, 2.12)	0.1649	G	0.002119	0.001095	1.99 (0.12, 32.12)	0.628	--	--	--	--	--	G	0	0.001319	--	0.9993	--	--	--	--	--	G	0.3516	0.2732	1.4 (0.89, 2.2)	0.148
mt1700	1700	rRNA	rRNA	C	0.003988	0.002799	1.37 (0.56, 3.35)	0.4868	C	0	0.003286	--	0.999	--	--	--	--	--	C	0.0133	0.006623	2.13 (0.72, 6.27)	0.1711	C	0	0.002169	--	0.999	--	--	--	--	--
mt1703	1703	rRNA	rRNA	T	0.001449	0.001862	0.67 (0.19, 2.41)	0.5419	T	0	0.001094	--	0.999	--	--	--	--	--	T	0.005298	0.00527	0.93 (0.23, 3.75)	0.9215	T	0	0.002165	--	0.999	--	--	--	--	--
mt1706	1706	rRNA	rRNA	T	0.007246	0.009932	1.18 (0.67, 2.09)	0.5695	T	0.03814	0.03501	1.1 (0.61, 1.98)	0.76	--	--	--	--	--	--	--	--	--	--	--	--	--	--	--	--	--	--	--	--
mt1709	1709	rRNA	rRNA	A	0.003623	0.005595	0.61 (0.28, 1.33)	0.2107	A	0.002123	0.004391	0.49 (0.05, 4.43)	0.527	A	0.007299	0.00452	1.61 (0.45, 5.72)	0.464	A	0	0.002635	--	0.999	A	0.005837	0.01735	0.36 (0.1, 1.4)	0.141	--	--	--	--	--
mt1719	1719	rRNA	rRNA	A	0.0192	0.0236	0.78 (0.54, 1.12)	0.1736	A	0.008475	0.02735	0.3 (0.1053, 0)	0.028	A	0.00365	0.003386	1.09 (0.22, 5.43)	0.915	A	0.0543	0.05812	0.92 (0.59, 1.43)	0.7024	A	0.009728	0.006494	1.53 (0.36, 6.56)	0.568	--	--	--	--	--
mt1736	1736	rRNA	rRNA	G	0.08612	0.07652	0.93 (0.75, 1.15)	0.4842	G	0.002132	0.003297	0.81 (0.07, 9.47)	0.869	G	0.07178	0.0553	1.33 (0.9, 1.96)	0.159	G	0.01589	0.01976	0.76 (0.31, 1.83)	0.5396	G	0.3209	0.3834	0.8 (0.61, 1.05)	0.103	--	--	--	--	--
mt1738	1738	rRNA	rRNA	C	0.02283	0.0292	1.21 (0.86, 1.7)	0.2675	C	0.1043	0.09978	1.06 (0.73, 1.53)	0.761	--	--	--	--	--	C	0.006623	0.002635	2.47 (0.46, 13.22)	0.2901	C	0.01362	0.002165	6.31 (0.77, 51.83)	0.086	--	--	--	--	--
mt1811	1811	rRNA	rRNA	G	0.0417	0.03668	0.99 (0.75, 1.3)	0.9296	G	0.006369	0.004391	1.29 (0.28, 5.98)	0.748	--	--	--	--	--	G	0.1353	0.1346	0.99 (0.74, 1.34)	0.9547	G	0.01559	0.02165	0.83 (0.32, 2.15)	0.696	--	--	--	--	--
mt1842	1842	rRNA	rRNA	G	0.001087	0.001241	0.81 (0.18, 3.69)	0.7876	--	--	--	--	--	--	--	--	--	--	G	0.001325	0.003953	0.33 (0.03, 3.22)	0.3413	G	0.001946	0.002165	1 (0.06, 16.19)	0.999	--	--	--	--	--
mt1888	1888	rRNA	rRNA	A	0.04574	0.04323	0.89 (0.69, 1.15)	0.3696	A	0.004237	0.01314	0.33 (0.07, 1.47)	0.146	--	--	--	--	--	A	0.08933	0.1021	0.87 (0.62, 1.23)	0.4294	A	0.1033	0.1063	0.93 (0.62, 1.42)	0.749	A	0	0.005464	--	0.999
mt2092	2092	rRNA	rRNA	T	0.0113	0.008443	1.11 (0.65, 1.89)	0.7027	T	0.004274	0.003322	1.35 (0.22, 8.17)	0.741	--	--	--	--	--	T	0	0.003974	--	0.9988	T	0.05447	0.04555	1.15 (0.64, 2.07)	0.646	--	--	--	--	--
mt2259	2259	rRNA	rRNA	T	0.002898	0.002794	0.86 (0.33, 2.25)	0.7653	--	--	--	--	--	--	--	--	--	--	T	0.0106	0.01186	0.88 (0.34, 2.3)	0.7923	--	--	--	--	--	--	--	--	--	--
mt2283	2283	rRNA	rRNA	T	0.00145	0.001552	1.15 (0.3, 4.4)	0.841	T	0.004237	0.004376	0.91 (0.17, 5)	0.912	--	--	--	--	--	--	--	--	--	--	T	0.003891	0.002165	1.66 (0.15, 18.65)	0.683	--	--	--	--	--
mt2332	2332	rRNA	rRNA	T	0.02102	0.03017	1.1 (0.78, 1.56)	0.5837	T	0.1106	0.1001	1.11 (0.78, 1.6)	0.559	--	--	--	--	--	T	0.002649	0.001318	1.68 (0.14, 19.41)	0.6797	T	0.007782	0.008677	0.75 (0.17, 3.26)	0.699	--	--	--	--	--
mt2352	2352	rRNA	rRNA	C	0.06279	0.0832	1.21 (0.96, 1.51)	0.1049	C	0.2949	0.276	1.11 (0.86, 1.42)	0.431	C	0.002433	0.001129	1.25 (0.09, 17.2)	0.87	C	0.01989	0.007905	2.75 (0.97, 7.76)	0.05649	C	0.03119	0.01082	2.45 (0.87, 6.87)	0.09	--	--	--	--	--
mt2358	2358	rRNA	rRNA	G	0.006897	0.00963	1.16 (0.64, 2.07)	0.6284	G	0.03632	0.03403	1.07 (0.59, 1.96)	0.823	--	--	--	--	--	--	--	--	--	--	--	--	--	--	--	--	--	--	--	--
mt2416	2416	rRNA	rRNA	C	0.08406	0.1047	1.13 (0.92, 1.38)	0.2381	C	0.3136	0.2906	1.12 (0.88, 1.43)	0.35	C	0.00365	0.002257	1.11 (0.16, 7.85)	0.917	C	0.002649	0.009223	0.2 (0.04, 1.1)	0.06486	C	0.02729	0.02381	0.89 (0.39, 2.06)	0.793	C	0.3516	0.2787	1.36 (0.86, 2.13)	0.184
mt2626	2626	rRNA	rRNA	C	0.04397	0.0441	0.92 (0.71, 1.19)	0.523	C	0	0.004381	--	0.999	C	0.1465	0.1525	0.96 (0.74, 1.26)	0.787	C	0	0.003953	--	0.9988	--	--	--	--	--	--	--	--	--	--
mt2706	2706	rRNA	rRNA	A	0.1288	0.1097	1.03 (0.86, 1.23)	0.7737	A	0.01483	0.01751	0.81 (0.33, 2.02)	0.651	A	0.008516	0.004515	1.95 (0.56, 6.83)	0.296	A	0.3968	0.3968	1.01 (0.82, 1.25)	0.9112	A	0.07004	0.0671	1 (0.6, 1.66)	0.992	A	0.02747	0.01093	3.44 (0.64, 18.47)	0.15
mt2758	2758	rRNA	rRNA	A	0.05078	0.07094	1.14 (0.9, 1.46)	0.2814	A	0.2479	0.2461	1.02 (0.78, 1.32)	0.909	--	--	--	--	--	A	0.0106	0.002635	4.15 (0.86, 20.11)	0.07671	A	0.02529	0.006494	3.71 (1.02, 13.48)	0.047	--	--	--	--	--
mt2768	2768	rRNA	rRNA	G	0.02173	0.02766	1.23 (0.87, 1.74)	0.2492	G	0.1017	0.09539	1.08 (0.74, 1.57)	0.685	--	--	--	--	--	G	0.006623	0.001318	5.09 (0.57, 45.36)	0.1448	G	0.009728	0.002165	4.5 (0.52, 39.03)	0.173	--	--	--	--	--
mt2772	2772	rRNA	rRNA	T	0.04348	0.04129	0.97 (0.74, 1.26)	0.8085	--	--	--	--	--	T	0.1436	0.1492	0.96 (0.74, 1.27)	0.795	--	--	--	--	--	T	0	0.002165	--	0.999	--	--	--	--	--
mt2789	2789	rRNA	rRNA	T	0.03835	0.0542	1.12 (0.85, 1.46)	0.423	T	0.2004	0.1792	1.17 (0.88, 1.55)	0.291	--	--	--	--	--	T	0	0.006667	--	0.9984	T	0.01772	0.01307	1.04 (0.35, 3.05)	0.944	--	--	--	--	--
mt2831	2831	rRNA	rRNA	A	0.009455	0.0106	0.86 (0.51, 1.44)	0.5592	A	0.002123	0.003289	0.64 (0.07, 6.19)	0.7	A	0.02934	0.03398	0.87 (0.5, 1.5)	0.609	A	0.001328	0.001321	0.9 (0.06, 14.66)	0.942	--	--	--	--	--	--	--	--	--	--
mt2885	2885	rRNA	rRNA	C	0.05072	0.07236	1.11 (0.87, 1.42)	0.3859	C	0.2463	0.2497	0.99 (0.76, 1.28)	0.934	--	--	--	--	--	C	0.0106	0.002639	4.18 (0.86, 20.25)	0.07528	C	0.02529	0.006494	3.71 (1.02, 13.48)	0.047	--	--	--	--	--
mt3010	3010	rRNA	rRNA	A	0.1846	0.1765	0.95 (0.82, 1.09)	0.4327	A	0.0339	0.05142	0.63 (0.35, 1.13)	0.121	A	0.3321	0.3477	0.94 (0.77, 1.15)	0.551	A	0.2172	0.2161	1.02 (0.8, 1.3)	0.8834	A	0.09922	0.0974	0.98 (0.64, 1.51)	0.927	A	0.01099	0.01639	0.71 (0.11, 4.73)	0.725
mt3197	3197	rRNA	rRNA	C	0.02537	0.01833	1.19 (0.83, 1.71)	0.335	--	--	--	--	--	C	0	0.001129	--	0.999	C	0.07968	0.07266	1.09 (0.74, 1.6)	0.6588	C	0.01362	0.004329	2.69 (0.54, 13.45)	0.228	C	0	0.005464	--	0.999
mt3200	3200	rRNA	rRNA	A	0.009068	0.01615	0.86 (0.52, 1.4)	0.5421	A	0.04468	0.05252	0.82 (0.48, 1.39)	0.456	--	--	--	--	--	--	--	--	--	--	A	0.005837	0.006494	0.8 (0.14, 4.49)	0.803	--	--	--	--	--
mt3206	3206	rRNA	rRNA	T	0.02298	0.02183	0.97 (0.68, 1.38)	0.8494	--	--	--	--	--	T	0.07589	0.07832	0.97 (0.68, 1.39)	0.882	--	--	--	--	--	--	--	--	--	--	T	0	0.005464	--	0.999
mt3308	3308	MT-ND1	non-syn:M-Term	C	0.0232	0.03143	1.13 (0.81, 1.57)	0.4822	C	0.1083	0.1043	1.05 (0.73, 1.51)	0.775	C	0.001217	0.002257	0.17 (0.01, 4.88)	0.299	C	0.007958	0.002646	3.08 (0.58, 16.38)	0.1881	C	0.009728	0.004338	2.28 (0.44, 11.97)	0.329	--	--	--	--	--
mt3316	3316	MT-ND1	non-syn:A-T	A	0.006882	0.007774	0.86 (0.47, 1.57)	0.6201	A	0.004237	0.004396	0.97 (0.17, 5.35)	0.97	A	0.009732	0.01582	0.6 (0.25, 1.44)	0.254	A	0.003974	0.003958	1.04 (0.21, 5.16)	0.9644	A	0.01167	0.008658	1.39 (0.38, 5.05)	0.619	--	--	--	--	--
mt3338	3338	MT-ND1	non-syn:V-E	C	0.00145	0.002175	0.65 (0.19, 2.25)	0.5016	C	0.002128	0.001095	1.93 (0.12, 31.24)	0.643	C	0.001217	0.004515	0.26 (0.03, 2.35)	0.231	--	--	--	--	--	C	0.003899	0.002174	2.07 (0.19, 23.02)	0.555	C	0	0.005464	--	0.999
mt3394	3394	MT-ND1	non-syn:Y-H	C	0.009482	0.01436	0.6 (0.37, 0.98)	0.03983	C	0	0.002188	--	0.999	C	0.02484	0.03452	0.72 (0.41, 1.28)	0.266	C	0.006631	0.01319	0.5 (0.17, 1.47)	0.2092	C	0.001949	0.004329	0.47 (0.04, 5.3)	0.541	C	0	0.01093	--	0.999
mt3398	3398	MT-ND1	non-syn:M-T	C	0.00588	0.003495	1.69 (0.77, 3.71)	0.1889	C	0.006787	0.00116	6.01 (0.62, 58.31)	0.122	--	--	--	--	--	C	0	0.002656	--	0.999	--	--	--	--	--	C	0.04945	0.04372	1.21 (0.45, 3.27)	0.704
mt3434	3434	MT-ND1	non-syn:Y-C	G	0.005814	0.005308	1.52 (0.76, 3.06)	0.2379	G	0.02772	0.01224	2.42 (1.07, 5.46)	0.034	G	0.001221	0.00452	0.27 (0.03, 2.39)	0.238	--	--	--	--	--	G	0.003906	0.004348	0.8 (0.11, 5.74)	0.82	--	--	--	--	--
mt3450	3450	MT-ND1	syn:P-P	T	0.009822	0.01627	0.96 (0.59, 1.54)	0.8506	T	0.05544	0.05414	0.99 (0.61, 1.63)	0.984	--	--	--	--	--	T	0	0.001342	--	0.9993	T	0	0.004329	--	0.999	--	--	--	--	--
mt3480	3480	MT-ND1	syn:K-K	G	0.02935	0.02546	0.99 (0.72, 1.36)	0.9323	G	0	0.003282	--	0.999	--	--	--	--	--	G	0.09404	0.08839	1.06 (0.74, 1.5)	0.7665	G	0.01556	0.02165	0.82 (0.32, 2.15)	0.692	--	--	--	--	--
mt3497	3497	MT-ND1	non-syn:A-V	T	0.008017	0.007805	0.94 (0.52, 1.67)	0.8207	--	--	--	--	--	T	0.02713	0.02844	0.96 (0.53, 1.71)	0.88	--	--	--	--	--	--	--	--	--	--	--	--	--	--	--
mt3547	3547	MT-ND1	non-syn:I-V	G	0.04419	0.03755	0.98 (0.73, 1.3)	0.8739	G	0.006356	0.004376	1.5 (0.33, 6.83)	0.598	--	--	--	--	--	G	0.005298	0.01318	0.31 (0.08, 1.19)	0.08807	G	0.2237	0.2316	1.04 (0.76, 1.41)	0.812	--	--	--	--	--
mt3594	3594	MT-ND1	syn:V-V	T	0.1097	0.1594	1.15 (0.94, 1.42)	0.1751	C	0.4414	0.4639	0.91 (0.72, 1.13)	0.388	--	--	--	--	--	T	0.01194	0.01055	1.07 (0.37, 3.07)	0.8961	T	0.05088	0.0305	1.42 (0.71, 2.84)	0.316	--	--	--	--	--
mt3866	3866	MT-ND1	non-syn:I-T	C	0.005797	0.008701	0.95 (0.51, 1.79)	0.8748	C	0.01907	0.02954	0.66 (0.31, 1.41)	0.281	C	0	0.00113	--	0.999	--	--	--	--	--	--	--	--	--	--	--	--	--	--	--
mt3918	3918	MT-ND1	syn:E-E	A	0.01739	0.01895	1.33 (0.89, 1.97)	0.1614	A	0.07839	0.05476	1.5 (0.96, 2.33)	0.073	A	0.001217	0.001129	0.08 (0, 56.88)	0.451	A	0.001326	0.006596	0.14 (0.02, 1.3)	0.08457	A	0.01362	0.01085	1.05 (0.32, 3.39)	0.94	--	--	--	--	--
mt3927	3927	MT-ND1	syn:L-L	G	0.002898	0.002483	1.53 (0.57, 4.15)	0.4021	G	0.008475	0.007659	1.13 (0.33, 3.88)	0.85	--	--	--	--	--	--	--	--	--	--	G	0.005837	0.002165	2.73 (0.28, 26.66)	0.387	--	--	--	--	--
mt4104	4104	MT-ND1	syn:L-L	G	0.1131	0.1615	1.17 (0.96, 1.44)	0.1273	A	0.4404	0.461	0.91 (0.73, 1.14)	0.414	--	--	--	--	--	G	0.01197	0.01055	1.07 (0.37, 3.08)	0.8962	G	0.05088	0.0305	1.42 (0.71, 2.83)	0.322	--	--	--	--	--
mt4216	4216	MT-ND1	non-syn:Y-H	C	0.05613	0.05253	0.95 (0.75, 1.21)	0.6874	C	0.006424	0.02225	0.28 (0.08344, 0)	0.043	C	0.003686	0.002286	1.54 (0.25, 9.42)	0.639	C	0.1762	0.1829	0.97 (0.74, 1.27)	0.8302	C	0.02353	0.01535	1.47 (0.57, 3.82)	0.426	C	0.01099	0.005464	2.93 (0.26, 33.58)	0.387
mt4248	4248	MT-ND1	syn:I-I	C	0.09097	0.07824	0.96 (0.78, 1.19)	0.7311	C	0.002123	0.003282	0.81 (0.07, 9.4)	0.864	C	0.08029	0.05756	1.44 (0.98, 2.1)	0.062	C	0.01724	0.01979	0.83 (0.35, 1.96)	0.6648	C	0.3288	0.3896	0.8 (0.61, 1.05)	0.104	--	--	--	--	--
mt4312	4312	tRNA	tRNA	T	0.008711	0.01213	1.08 (0.64, 1.82)	0.7811	T	0.03846	0.04075	0.96 (0.54, 1.72)	0.898	--	--	--	--	--	T	0.002649	0.001318	2.1 (0.19, 23.51)	0.5457	T	0.007782	0.002165	3.77 (0.4, 35.76)	0.248	--	--	--	--	--
mt4336	4336	tRNA	tRNA	C	0.006522	0.008072	0.67 (0.37, 1.24)	0.2001	C	0	0.001095	--	0.999	--	--	--	--	--	C	0.01987	0.02635	0.76 (0.39, 1.5)	0.4321	C	0.005837	0.01082	0.46 (0.11, 1.99)	0.298	--	--	--	--	--
mt4386	4386	tRNA	tRNA	C	0.04457	0.0419	0.98 (0.75, 1.28)	0.9004	--	--	--	--	--	C	0.1486	0.1524	0.98 (0.75, 1.28)	0.879	--	--	--	--	--	--	--	--	--	--	--	--	--	--	--
mt4491	4491	MT-ND2	non-syn:V-I	A	0.0105	0.00807	1.17 (0.68, 2)	0.5725	--	--	--	--	--	A	0.02676	0.02822	0.95 (0.53, 1.7)	0.867	--	--	--	--	--	A	0.005837	0.002165	1.95 (0.18, 21.6)	0.585	--	--	--	--	--
mt4529	4529	MT-ND2	syn:T-T	T	0.003986	0.00838	0.4 (0.2, 0.81)	0.01115	T	0	0.001094	--	0.999	--	--	--	--	--	T	0.01325	0.03426	0.37 (0.18, 0.78)	0.008585	--	--	--	--	--	--	--	--	--	--
mt4561	4561	MT-ND2	non-syn:V-G	C	0.003263	0.00715	0.41 (0.19, 0.89)	0.02361	C	0	0.003293	--	0.999	--	--	--	--	--	C	0.007947	0.01982	0.4 (0.15, 1.03)	0.05629	C	0.003891	0.008658	0.57 (0.1, 3.17)	0.52	--	--	--	--	--
mt4586	4586	MT-ND2	syn:A-A	C	0.008416	0.01162	1.1 (0.65, 1.88)	0.7253	C	0.03648	0.03996	0.93 (0.51, 1.68)	0.806	--	--	--	--	--	C	0.001325	0.001319	1.14 (0.07, 18.5)	0.9292	--	--	--	--	--	--	--	--	--	--
mt4655	4655	MT-ND2	syn:T-T	A	0.01452	0.01428	1.22 (0.79, 1.89)	0.3697	A	0.02966	0.02519	1.22 (0.62, 2.39)	0.574	A	0.03053	0.02596	1.18 (0.66, 2.09)	0.578	--	--	--	--	--	--	--	--	--	--	--	--	--	--	--
mt4715	4715	MT-ND2	syn:G-G	G	0.04192	0.02821	1.24 (0.92, 1.67)	0.1516	G	0	0.002208	--	0.999	G	0.02078	0.01587	1.32 (0.64, 2.69)	0.452	G	0.009272	0.007958	1.29 (0.41, 4.05)	0.6653	G	0.1762	0.1518	1.17 (0.83, 1.67)	0.369	--	--	--	--	--
mt4732	4732	MT-ND2	non-syn:N-S	G	0.01164	0.009972	1.05 (0.64, 1.73)	0.8377	--	--	--	--	--	G	0.02801	0.02712	1.05 (0.59, 1.88)	0.871	G	0.01202	0.01068	1.07 (0.41, 2.8)	0.8923	--	--	--	--	--	--	--	--	--	--
mt4769	4769	MT-ND2	syn:M-M	A	0.03405	0.02766	1.05 (0.74, 1.47)	0.7877	A	0.002119	0.003282	0.66 (0.07, 6.4)	0.72	--	--	--	--	--	A	0.03046	0.01583	1.99 (0.98, 4.05)	0.05695	A	0.01362	0.004329	3.15 (0.65, 15.39)	0.156	A	0.3352	0.3944	0.77 (0.5, 1.2)	0.253
mt4820	4820	MT-ND2	syn:E-E	A	0.04891	0.04527	0.91 (0.7, 1.18)	0.4808	A	0.008493	0.003286	2.69 (0.59, 12.19)	0.201	A	0.03056	0.03964	0.77 (0.45, 1.3)	0.321	A	0.009272	0.01187	0.74 (0.24, 2.3)	0.603	A	0.1968	0.2188	0.94 (0.68, 1.29)	0.691	--	--	--	--	--
mt4824	4824	MT-ND2	non-syn:T-A	G	0.08727	0.07805	0.93 (0.75, 1.14)	0.4693	G	0.002132	0.007675	0.28 (0.03, 2.4)	0.245	G	0.07178	0.0565	1.3 (0.88, 1.92)	0.191	G	0.01729	0.01845	0.99 (0.41, 2.38)	0.9865	G	0.3242	0.3856	0.8 (0.61, 1.05)	0.115	--	--	--	--	--
mt4883	4883	MT-ND2	syn:P-P	T	0.1181	0.1144	0.91 (0.76, 1.1)	0.3311	T	0	0.003286	--	0.999	T	0.3602	0.3722	0.96 (0.79, 1.17)	0.666	T	0	0.007916	--	0.9983	T	0.05458	0.05844	0.89 (0.51, 1.55)	0.681	T	0.005495	0.01093	0.44 (0.03, 5.61)	0.529
mt4917	4917	MT-ND2	non-syn:N-D	G	0.02645	0.02794	0.81 (0.59, 1.12)	0.2071	G	0.002119	0.007659	0.27 (0.03, 2.19)	0.219	--	--	--	--	--	G	0.08223	0.1029	0.79 (0.55, 1.12)	0.1786	G	0.01362	0.008658	1.68 (0.48, 5.84)	0.418	G	0	0.005464	--	0.999
mt4958	4958	MT-ND2	syn:M-M	G	0.04382	0.04191	0.97 (0.75, 1.27)	0.8382	G	0.004237	0.002191	2.01 (0.28, 14.32)	0.488	G	0.1436	0.1501	0.96 (0.73, 1.26)	0.753	--	--	--	--	--	--	--	--	--	--	--	--	--	--	--
mt5096	5096	MT-ND2	syn:I-I	C	0.007997	0.01026	1.13 (0.65, 1.97)	0.6558	C	0.02979	0.03395	0.9 (0.48, 1.72)	0.76	--	--	--	--	--	C	0.00133	0.001321	1.15 (0.07, 18.7)	0.9233	C	0.01172	0.002165	5.64 (0.65, 48.69)	0.116	--	--	--	--	--
mt5108	5108	MT-ND2	syn:T-T	C	0.01993	0.02114	0.88 (0.61, 1.27)	0.4802	C	0.006369	0.002188	2.78 (0.46, 16.82)	0.266	C	0.06334	0.07353	0.86 (0.59, 1.26)	0.446	C	0	0.001321	--	0.9993	--	--	--	--	--	--	--	--	--	--
mt5147	5147	MT-ND2	syn:T-T	A	0.04658	0.06096	0.84 (0.67, 1.06)	0.1511	A	0.09362	0.09759	0.95 (0.65, 1.39)	0.784	A	0.04268	0.06222	0.68 (0.44, 1.05)	0.079	A	0.03989	0.05548	0.69 (0.42, 1.11)	0.1285	A	0.0334	0.01735	1.93 (0.82, 4.55)	0.134	--	--	--	--	--
mt5178	5178	MT-ND2	syn:L-L	A	0.1192	0.1146	0.92 (0.77, 1.11)	0.3802	A	0	0.003282	--	0.999	A	0.3625	0.3733	0.96 (0.79, 1.17)	0.704	A	0	0.007905	--	0.9983	A	0.05642	0.05844	0.92 (0.53, 1.59)	0.764	A	0.005495	0.01093	0.44 (0.03, 5.61)	0.529
mt5331	5331	MT-ND2	non-syn:L-I	A	0.007244	0.01024	1.12 (0.64, 1.99)	0.6873	A	0.03814	0.03501	1.1 (0.61, 1.98)	0.76	--	--	--	--	--	--	--	--	--	--	A	0.001946	0.002165	0.72 (0.04, 11.94)	0.818	--	--	--	--	--
mt5393	5393	MT-ND2	syn:S-S	C	0.02028	0.02608	1.22 (0.85, 1.75)	0.2719	C	0.09746	0.08981	1.1 (0.75, 1.61)	0.638	--	--	--	--	--	C	0.006623	0.001318	5.09 (0.57, 45.35)	0.1445	C	0.005837	0.002165	2.68 (0.27, 26.44)	0.4	--	--	--	--	--
mt5417	5417	MT-ND2	syn:Q-Q	A	0.01486	0.01615	0.85 (0.56, 1.29)	0.4346	A	0	0.001094	--	0.999	A	0.04385	0.05418	0.8 (0.51, 1.25)	0.33	--	--	--	--	--	A	0	0.006494	--	0.999	--	--	--	--	--
mt5460	5460	MT-ND2	non-syn:A-T	A	0.04545	0.04355	1.09 (0.85, 1.4)	0.5017	A	0.05096	0.05476	0.93 (0.56, 1.54)	0.785	A	0.0622	0.0395	1.61 (1.03, 2.5)	0.036	A	0.04927	0.05688	0.86 (0.55, 1.36)	0.5209	A	0.02335	0.01732	1.27 (0.51, 3.17)	0.612	A	0.005618	0.01667	0.41 (0.04, 4.18)	0.453
mt5465	5465	MT-ND2	syn:L-L	C	0.07032	0.06211	0.91 (0.56, 1.47)	0.6896	C	0.006356	0.004381	1.38 (0.31, 6.22)	0.674	C	0.02192	0.02373	0.91 (0.48, 1.73)	0.78	C	0.003974	0.001318	6.15 (0.32, 118.4)	0.2285	--	--	--	--	--	T	0.06077	0.05464	1.46 (0.58, 3.68)	0.425
mt5773	5773	tRNA	tRNA	A	0.02028	0.02825	0.91 (0.64, 1.28)	0.5726	A	0.06568	0.06346	1 (0.64, 1.57)	0.999	A	0.01703	0.01806	0.87 (0.42, 1.82)	0.709	A	0.002649	0.006588	0.38 (0.07, 1.96)	0.2449	A	0.01751	0.02165	0.91 (0.36, 2.28)	0.837	--	--	--	--	--
mt5814	5814	tRNA	tRNA	C	0.007606	0.01025	1.17 (0.67, 2.06)	0.5742	C	0.03814	0.03501	1.1 (0.61, 1.98)	0.76	C	0.001217	0.001129	1.12 (0.07, 18.07)	0.934	--	--	--	--	--	--	--	--	--	--	--	--	--	--	--
mt5951	5951	MT-CO1	syn:G-G	G	0.01704	0.02459	1.06 (0.72, 1.54)	0.7735	G	0.08102	0.08177	0.98 (0.65, 1.48)	0.932	G	0.006083	0.004515	1.34 (0.36, 5.02)	0.662	--	--	--	--	--	G	0.003891	0.002165	1.66 (0.15, 18.65)	0.683	--	--	--	--	--
mt6221	6221	MT-CO1	syn:P-P	C	0.02771	0.03886	0.95 (0.7, 1.28)	0.7345	C	0.1002	0.1085	0.9 (0.62, 1.3)	0.571	C	0.004866	0.004515	0.83 (0.19, 3.7)	0.807	C	0.02125	0.01845	1.12 (0.54, 2.33)	0.7557	C	0.01761	0.01739	0.99 (0.37, 2.65)	0.99	--	--	--	--	--
mt6253	6253	MT-CO1	non-syn:M-T	C	0.0116	0.0146	0.99 (0.62, 1.57)	0.9586	C	0.03185	0.03392	0.93 (0.5, 1.75)	0.833	C	0.009744	0.00905	1.1 (0.41, 2.93)	0.857	C	0.006623	0.007905	0.82 (0.25, 2.7)	0.7408	C	0.005837	0.004329	0.76 (0.12, 4.7)	0.767	--	--	--	--	--
mt6261	6261	MT-CO1	non-syn:A-T	A	0.002537	0.002173	1.07 (0.37, 3.09)	0.9017	A	0	0.002188	--	0.999	--	--	--	--	--	A	0.005312	0.00527	1.03 (0.26, 4.14)	0.9675	A	0.005837	0.002169	1.85 (0.18, 19.04)	0.605	--	--	--	--	--
mt6267	6267	MT-CO1	non-syn:A-T	A	0.001813	0.002483	0.87 (0.28, 2.73)	0.8124	A	0.004237	0.006565	0.69 (0.14, 3.46)	0.654	--	--	--	--	--	A	0.001325	0.001318	0.88 (0.05, 14.34)	0.931	A	0.001946	0.002165	0.77 (0.05, 12.62)	0.856	--	--	--	--	--
mt6455	6455	MT-CO1	syn:F-F	T	0.06415	0.054	1.14 (0.9, 1.44)	0.2641	T	0.008475	0.004376	1.89 (0.47, 7.63)	0.37	T	0.2049	0.1874	1.13 (0.89, 1.43)	0.331	T	0.002649	0.002635	0.99 (0.14, 7.06)	0.9911	--	--	--	--	--	T	0.01099	0.01093	1.18 (0.15, 9.1)	0.874
mt6473	6473	MT-CO1	syn:I-I	T	0.04326	0.03802	0.94 (0.7, 1.25)	0.6709	T	0.008511	0.003289	2.41 (0.51, 11.45)	0.269	T	0	0.001131	--	0.999	T	0.005298	0.01455	0.27 (0.07, 1.03)	0.05531	T	0.2185	0.2325	1 (0.73, 1.36)	0.998	T	0	0.005464	--	0.999
mt6480	6480	MT-CO1	non-syn:V-I	A	0.002536	0.002483	1.47 (0.52, 4.11)	0.466	A	0.01059	0.006565	1.54 (0.46, 5.1)	0.48	--	--	--	--	--	A	0	0.002635	--	0.999	--	--	--	--	--	--	--	--	--	--
mt6663	6663	MT-CO1	non-syn:I-V	G	0.004353	0.01117	0.58 (0.3, 1.13)	0.109	G	0.02123	0.03611	0.57 (0.28, 1.17)	0.126	--	--	--	--	--	G	0	0.002635	--	0.999	G	0.003899	0.002165	1.44 (0.13, 15.97)	0.768	--	--	--	--	--
mt6719	6719	MT-CO1	syn:G-G	C	0.06676	0.05751	0.97 (0.55, 1.7)	0.9174	C	0.004246	0.004381	0.92 (0.17, 5.07)	0.924	C	0.007299	0.00678	1.02 (0.32, 3.25)	0.977	C	0.005298	0.00527	0.92 (0.19, 4.43)	0.9123	C	0.005859	0.002169	2.82 (0.29, 27.6)	0.373	T	0.06111	0.0663	1.13 (0.47, 2.74)	0.782
mt6827	6827	MT-CO1	syn:A-A	C	0.02333	0.0297	1.22 (0.87, 1.71)	0.2428	C	0.1081	0.1022	1.07 (0.75, 1.55)	0.698	--	--	--	--	--	C	0.007947	0.001321	6.21 (0.72, 53.69)	0.09715	C	0.009728	0.002165	4.5 (0.52, 39.03)	0.173	--	--	--	--	--
mt6905	6905	MT-CO1	syn:W-W	G	0.007291	0.005921	1.18 (0.61, 2.28)	0.6241	G	0.002123	0.002195	0.97 (0.09, 10.87)	0.981	--	--	--	--	--	--	--	--	--	--	--	--	--	--	--	G	0.09341	0.0929	1.07 (0.52, 2.22)	0.852
mt7028	7028	MT-CO1	syn:A-A	C	0.1272	0.107	1.04 (0.86, 1.26)	0.6717	C	0.01486	0.01316	1.12 (0.43, 2.9)	0.814	C	0.001217	0.002257	0.52 (0.04, 6.52)	0.613	C	0.4032	0.3974	1.04 (0.84, 1.28)	0.7313	C	0.06836	0.06291	1.05 (0.63, 1.76)	0.854	C	0.01648	0.005464	4.67 (0.47, 46.4)	0.188
mt7055	7055	MT-CO1	syn:G-G	G	0.03843	0.05124	1.2 (0.91, 1.57)	0.1919	G	0.1843	0.1763	1.06 (0.79, 1.42)	0.688	--	--	--	--	--	G	0.01192	0.003953	3 (0.8, 11.25)	0.1042	G	0.01362	0.002165	6.25 (0.76, 51.42)	0.088	--	--	--	--	--
mt7146	7146	MT-CO1	non-syn:T-A	G	0.05107	0.07238	1.12 (0.88, 1.42)	0.3681	G	0.2458	0.2484	0.99 (0.77, 1.29)	0.962	--	--	--	--	--	G	0.009272	0.002642	3.66 (0.74, 18.21)	0.1129	G	0.02724	0.008677	3.02 (0.96, 9.5)	0.059	--	--	--	--	--
mt7175	7175	MT-CO1	syn:T-T	C	0.03843	0.05569	1.08 (0.82, 1.4)	0.5948	C	0.1992	0.1839	1.12 (0.84, 1.48)	0.451	--	--	--	--	--	C	0.00133	0.006596	0.17 (0.02, 1.57)	0.1181	C	0.01751	0.01515	0.87 (0.31, 2.46)	0.798	--	--	--	--	--
mt7196	7196	MT-CO1	syn:L-L	A	0.04168	0.02894	1.21 (0.9, 1.63)	0.2005	A	0	0.002205	--	0.999	A	0.01949	0.01693	1.16 (0.57, 2.36)	0.683	A	0.009272	0.007905	1.29 (0.41, 4.04)	0.6662	A	0.1751	0.1518	1.17 (0.83, 1.66)	0.367	--	--	--	--	--
mt7256	7256	MT-CO1	syn:N-N	T	0.1091	0.1596	1.13 (0.92, 1.39)	0.2321	C	0.4459	0.4628	0.92 (0.74, 1.16)	0.488	--	--	--	--	--	T	0.01192	0.01054	1.07 (0.37, 3.08)	0.8952	T	0.05068	0.03037	1.43 (0.72, 2.85)	0.312	--	--	--	--	--
mt7274	7274	MT-CO1	syn:G-G	T	0.03646	0.0564	1 (0.77, 1.31)	0.984	T	0.1923	0.1859	1.05 (0.79, 1.4)	0.737	--	--	--	--	--	T	0	0.006605	--	0.9984	T	0.01569	0.01525	0.79 (0.27, 2.28)	0.657	--	--	--	--	--
mt7389	7389	MT-CO1	non-syn:Y-N	C	0.04601	0.06425	1.09 (0.85, 1.39)	0.5187	C	0.2076	0.2079	1 (0.76, 1.32)	0.981	C	0.01338	0.01467	0.85 (0.37, 1.95)	0.708	C	0.006623	0.001318	5.02 (0.56, 44.72)	0.1483	C	0.02144	0.006494	2.97 (0.8, 10.95)	0.103	--	--	--	--	--
mt7476	7476	tRNA	tRNA	T	0.006519	0.005588	1.01 (0.52, 1.96)	0.9786	T	0	0.001094	--	0.999	--	--	--	--	--	T	0.02252	0.02111	1.1 (0.55, 2.2)	0.7886	T	0.001946	0.002165	0.57 (0.03, 9.19)	0.689	--	--	--	--	--
mt7521	7521	tRNA	tRNA	A	0.1133	0.1645	1.11 (0.91, 1.36)	0.29	G	0.4359	0.4631	0.89 (0.71, 1.11)	0.291	A	0.003654	0.009091	0.18 (0.03, 1.08)	0.06	A	0.01729	0.01722	0.96 (0.42, 2.18)	0.9134	A	0.05523	0.03712	1.36 (0.72, 2.57)	0.344	--	--	--	--	--
mt7771	7771	MT-CO2	syn:E-E	G	0.03803	0.05866	1 (0.77, 1.3)	0.9904	G	0.1992	0.1915	1.06 (0.8, 1.4)	0.696	G	0.001217	0.001129	0.07 (0, 51.88)	0.429	G	0	0.007905	--	0.9983	G	0.01751	0.01515	0.87 (0.31, 2.46)	0.798	--	--	--	--	--
mt7867	7867	MT-CO2	syn:S-S	T	0.02892	0.03792	1.04 (0.77, 1.4)	0.8063	T	0.1026	0.1013	1.03 (0.71, 1.48)	0.898	T	0.02497	0.03118	0.78 (0.43, 1.4)	0.402	T	0.006623	0.001318	5.09 (0.57, 45.36)	0.1448	T	0.009728	0.002165	4.5 (0.52, 39.03)	0.173	--	--	--	--	--
mt8027	8027	MT-CO2	non-syn:A-T	A	0.08735	0.0945	0.87 (0.71, 1.07)	0.1762	A	0.1081	0.1106	0.98 (0.68, 1.4)	0.903	A	0.002433	0.002257	1.06 (0.15, 7.56)	0.953	A	0.01989	0.0251	0.76 (0.35, 1.64)	0.4801	A	0.3314	0.387	0.82 (0.63, 1.07)	0.143	A	0	0.005464	--	0.999
mt8248	8248	MT-CO2	syn:M-M	G	0.02216	0.02956	1.17 (0.83, 1.65)	0.364	G	0.104	0.1021	1.03 (0.71, 1.49)	0.869	--	--	--	--	--	G	0.006658	0.001321	5.51 (0.61, 49.71)	0.1283	G	0.009785	0.002169	4.5 (0.52, 39.04)	0.173	--	--	--	--	--
mt8251	8251	MT-CO2	syn:G-G	A	0.02286	0.03011	0.73 (0.53, 1.01)	0.05735	A	0.02548	0.02298	1.14 (0.55, 2.34)	0.73	A	0.02314	0.02257	1.04 (0.55, 1.95)	0.917	A	0.0359	0.06992	0.48 (0.3, 0.78)	0.002704	A	0.007782	0.004329	1.34 (0.23, 7.82)	0.749	A	0.005495	0.005464	1 (0.06, 16.75)	1
mt8414	8414	MT-ATP8	non-syn:L-F	T	0.1088	0.1056	0.91 (0.76, 1.1)	0.3468	T	0	0.003282	--	0.999	T	0.3297	0.3405	0.96 (0.78, 1.18)	0.694	T	0	0.007905	--	0.9983	T	0.05642	0.05844	0.92 (0.53, 1.59)	0.764	T	0	0.01093	--	0.999
mt8460	8460	MT-ATP8	non-syn:N-S	G	0.002901	0.003108	1.24 (0.48, 3.2)	0.6591	G	0.01274	0.008791	1.43 (0.49, 4.16)	0.512	G	0	0.001129	--	0.999	--	--	--	--	--	G	0.003906	0.002165	1.36 (0.12, 15.24)	0.805	--	--	--	--	--
mt8468	8468	MT-ATP8	syn:L-L	T	0.05	0.07065	1.12 (0.88, 1.43)	0.3536	T	0.2458	0.2434	1.02 (0.79, 1.32)	0.883	T	0.001217	0.00113	0.28 (0.01, 13.23)	0.516	T	0.009272	0.002639	3.67 (0.74, 18.27)	0.1119	T	0.02339	0.006508	3.46 (0.94, 12.71)	0.061	--	--	--	--	--
mt8563	8563	MT-ATP6	ATP8:P-P ATP6:T-A	G	0.01231	0.009001	1.29 (0.78, 2.13)	0.3273	G	0	0.001094	--	0.999	G	0.04136	0.03047	1.37 (0.82, 2.3)	0.229	G	0	0.001318	--	0.9993	--	--	--	--	--	--	--	--	--	--
mt8618	8618	MT-ATP6	non-syn:I-T	C	0.01566	0.02553	0.85 (0.58, 1.25)	0.4126	C	0.0621	0.07489	0.82 (0.52, 1.28)	0.379	C	0.002445	0.00904	0.27 (0.06, 1.26)	0.095	C	0.005333	0.001319	3.46 (0.37, 32.36)	0.2757	C	0.01367	0.006508	2.01 (0.51, 7.96)	0.322	--	--	--	--	--
mt8655	8655	MT-ATP6	syn:I-I	T	0.05036	0.07176	1.12 (0.87, 1.42)	0.3776	T	0.2458	0.2475	1 (0.77, 1.29)	0.99	--	--	--	--	--	T	0.009272	0.002642	3.68 (0.74, 18.32)	0.1112	T	0.02534	0.006494	3.72 (1.02, 13.55)	0.046	--	--	--	--	--
mt8684	8684	MT-ATP6	non-syn:T-I	T	0.00326	0.001241	2.33 (0.72, 7.59)	0.1602	--	--	--	--	--	T	0.006083	0.003386	1.82 (0.43, 7.64)	0.415	T	0.005298	0.001318	4.11 (0.46, 36.87)	0.2073	--	--	--	--	--	--	--	--	--	--
mt8697	8697	MT-ATP6	syn:M-M	A	0.02645	0.02794	0.82 (0.59, 1.13)	0.2238	A	0.002119	0.009847	0.21 (0.03, 1.64)	0.136	--	--	--	--	--	A	0.08355	0.1003	0.83 (0.58, 1.17)	0.2853	A	0.01362	0.008658	1.68 (0.48, 5.84)	0.418	A	0	0.005464	--	0.999
mt8701	8701	MT-ATP6	non-syn:T-S	G	0.4337	0.5002	1.09 (0.94, 1.26)	0.271	A	0.03822	0.0625	0.57 (0.3255, 0)	0.047	A	0.3436	0.3398	1.01 (0.83, 1.24)	0.89	G	0.04244	0.04227	0.94 (0.53, 1.66)	0.8204	G	0.3138	0.2641	1.16 (0.87, 1.55)	0.301	G	0.02198	0.03279	0.78 (0.2, 2.97)	0.712
mt8794	8794	MT-ATP6	non-syn:H-Y	T	0.08699	0.07699	0.93 (0.75, 1.15)	0.4965	T	0.002119	0.003286	0.79 (0.07, 9.21)	0.851	T	0.07178	0.0553	1.33 (0.9, 1.96)	0.159	T	0.01594	0.01976	0.76 (0.32, 1.84)	0.5469	T	0.323	0.3853	0.8 (0.61, 1.05)	0.106	--	--	--	--	--
mt8860	8860	MT-ATP6	non-syn:T-P	A	0.003997	0.003119	1.38 (0.58, 3.29)	0.4687	A	0.004264	0.005549	0.74 (0.14, 3.83)	0.718	A	0	0.001129	--	0.999	A	0.01195	0.005284	2.29 (0.7, 7.47)	0.1706	--	--	--	--	--	--	--	--	--	--
mt8875	8875	MT-ATP6	non-syn:F-L	C	0.002549	0.001255	1.99 (0.57, 6.94)	0.2829	--	--	--	--	--	--	--	--	--	--	C	0.001325	0.001321	1.07 (0.07, 17.68)	0.9609	C	0.007782	0.006494	1.4 (0.31, 6.35)	0.665	--	--	--	--	--
mt8896	8896	MT-ATP6	non-syn:A-T	A	0.002175	0.001553	1.18 (0.36, 3.9)	0.7844	--	--	--	--	--	A	0	0.002262	--	0.999	A	0.001325	0.001318	1.03 (0.06, 17.09)	0.9839	A	0.009728	0.004329	2.32 (0.45, 12.08)	0.318	--	--	--	--	--
mt8964	8964	MT-ATP6	syn:T-T	T	0.01957	0.01955	0.92 (0.63, 1.34)	0.667	--	--	--	--	--	T	0.06569	0.06885	0.96 (0.65, 1.4)	0.819	--	--	--	--	--	--	--	--	--	--	T	0	0.01093	--	0.999
mt9042	9042	MT-ATP6	syn:H-H	T	0.00833	0.01211	1.04 (0.61, 1.77)	0.8813	T	0.03814	0.04053	0.96 (0.54, 1.7)	0.879	--	--	--	--	--	T	0.001325	0.001318	1.13 (0.07, 18.48)	0.9299	T	0.007782	0.002165	3.77 (0.4, 35.76)	0.248	--	--	--	--	--
mt9098	9098	MT-ATP6	non-syn:I-T	C	0.003631	0.002487	1.32 (0.51, 3.37)	0.5664	--	--	--	--	--	C	0.002433	0.001129	2.38 (0.21, 26.45)	0.481	--	--	--	--	--	C	0.01375	0.01528	1.09 (0.38, 3.19)	0.869	--	--	--	--	--
mt9123	9123	MT-ATP6	syn:L-L	A	0.0725	0.06172	1.11 (0.72, 1.69)	0.6426	A	0.004246	0.005476	0.75 (0.14, 3.91)	0.734	A	0.01829	0.02043	0.88 (0.44, 1.76)	0.714	A	0.02397	0.01057	2.44 (1.02, 5.84)	0.04508	--	--	--	--	--	G	0.06818	0.07263	1.18 (0.51, 2.76)	0.699
mt9128	9128	MT-ATP6	non-syn:I-T	C	0.001087	0.001243	1.02 (0.22, 4.73)	0.9753	C	0.002119	0.003286	0.42 (0.04, 4.76)	0.484	C	0	0.001133	--	0.999	--	--	--	--	--	--	--	--	--	--	--	--	--	--	--
mt9221	9221	MT-CO3	syn:S-S	G	0.05801	0.08486	1.09 (0.86, 1.37)	0.477	G	0.3057	0.2802	1.14 (0.89, 1.45)	0.3	--	--	--	--	--	G	0.002649	0.007905	0.25 (0.05, 1.42)	0.1191	G	0.02335	0.02386	0.73 (0.31, 1.73)	0.472	--	--	--	--	--
mt9296	9296	MT-CO3	syn:G-G	T	0.01196	0.01117	0.99 (0.61, 1.6)	0.9551	--	--	--	--	--	T	0.04019	0.04063	0.99 (0.61, 1.61)	0.974	--	--	--	--	--	--	--	--	--	--	--	--	--	--	--
mt9449	9449	MT-CO3	syn:Y-Y	T	0.01132	0.01876	0.91 (0.58, 1.43)	0.6862	T	0.05957	0.05941	0.97 (0.6, 1.56)	0.897	T	0.001242	0.001149	0.06 (0, 47.66)	0.414	T	0	0.001318	--	0.9993	T	0.003891	0.006494	0.84 (0.14, 5.13)	0.851	--	--	--	--	--
mt9477	9477	MT-CO3	non-syn:V-I	A	0.02645	0.02142	1.12 (0.79, 1.57)	0.5296	A	0.008493	0.007659	1.1 (0.32, 3.78)	0.882	A	0.009732	0.00452	2.12 (0.63, 7.09)	0.223	A	0.07815	0.07115	1.09 (0.74, 1.61)	0.6611	A	0.001946	0.004329	0.15 (0.01, 2.25)	0.17	A	0	0.005464	--	0.999
mt9540	9540	MT-CO3	syn:L-L	C	0.442	0.5093	1.07 (0.92, 1.25)	0.3603	T	0.04025	0.05696	0.66 (0.38, 1.15)	0.144	T	0.3175	0.3149	1.01 (0.82, 1.24)	0.929	C	0.03979	0.04485	0.8 (0.45, 1.43)	0.4586	C	0.321	0.2641	1.21 (0.91, 1.6)	0.194	C	0.02198	0.03279	0.78 (0.2, 2.97)	0.712
mt9682	9682	MT-CO3	non-syn:M-T	C	0.002204	0.003783	0.57 (0.21, 1.56)	0.2753	C	0.002123	0.003293	0.61 (0.06, 5.96)	0.672	C	0	0.00226	--	0.999	C	0.002755	0.001389	2.03 (0.18, 22.69)	0.565	C	0.005906	0.01313	0.53 (0.13, 2.14)	0.369	--	--	--	--	--
mt9698	9698	MT-CO3	syn:L-L	C	0.03007	0.02582	1.01 (0.73, 1.38)	0.9769	C	0.002123	0.003286	0.59 (0.06, 5.85)	0.654	--	--	--	--	--	C	0.09669	0.09259	1.03 (0.73, 1.46)	0.851	C	0.01362	0.01732	0.9 (0.32, 2.55)	0.838	--	--	--	--	--
mt9755	9755	MT-CO3	syn:E-E	A	0.01486	0.01956	0.93 (0.62, 1.39)	0.7231	A	0.03609	0.04272	0.86 (0.48, 1.53)	0.601	A	0.02068	0.02032	1.02 (0.52, 1.99)	0.965	A	0.002649	0.00527	0.51 (0.09, 2.81)	0.4398	A	0.009728	0.004329	2.19 (0.4, 11.9)	0.366	--	--	--	--	--
mt9804	9804	MT-CO3	non-syn:A-T	A	0.003987	0.005587	0.68 (0.32, 1.44)	0.3105	A	0.002119	0.004376	0.49 (0.05, 4.39)	0.522	A	0.001217	0.003386	0.13 (0.01, 3)	0.201	A	0.007968	0.002635	3.07 (0.61, 15.34)	0.1717	A	0.003891	0.01299	0.34 (0.07, 1.71)	0.19	A	0.005495	0.01639	0.34 (0.03, 3.36)	0.357
mt9818	9818	MT-CO3	syn:H-H	T	0.008333	0.01211	1.04 (0.61, 1.77)	0.8826	T	0.03814	0.04053	0.96 (0.54, 1.7)	0.879	--	--	--	--	--	T	0.001326	0.001318	1.13 (0.07, 18.48)	0.9297	T	0.007782	0.002169	3.64 (0.38, 34.75)	0.262	--	--	--	--	--
mt9855	9855	MT-CO3	non-syn:I-V	G	0.000362	2 0.00217	0.27 (0.03, 2.17)	0.2157	G	0.002119	0.007667	0.28 (0.03, 2.27)	0.233	--	--	--	--	--	--	--	--	--	--	--	--	--	--	--	--	--	--	--	--
mt9950	9950	MT-CO3	syn:V-V	C	0.06601	0.06211	1.04 (0.83, 1.3)	0.7438	C	0.07006	0.05908	1.2 (0.76, 1.88)	0.435	C	0.03293	0.0316	1.03 (0.6, 1.77)	0.917	C	0.006631	0.01187	0.46 (0.12, 1.68)	0.2373	C	0.2276	0.2359	1.02 (0.76, 1.39)	0.877	--	--	--	--	--
mt9966	9966	MT-CO3	non-syn:V-L	A	0.003261	0.009314	0.49 (0.23, 1.04)	0.06153	A	0.01483	0.02629	0.55 (0.24, 1.29)	0.171	A	0	0.001129	--	0.999	A	0.001326	0.006588	0.18 (0.02, 1.58)	0.1228	--	--	--	--	--	--	--	--	--	--
mt10007	10007	tRNA	tRNA	C	0.001449	0.002483	0.59 (0.18, 1.98)	0.3915	C	0	0.002188	--	0.999	C	0.00365	0.005643	0.65 (0.15, 2.72)	0.55	C	0	0.001318	--	0.9993	--	--	--	--	--	--	--	--	--	--
mt10031	10031	tRNA	tRNA	C	0.005072	0.003726	2.09 (0.95, 4.57)	0.06563	C	0.02119	0.01313	1.68 (0.72, 3.94)	0.231	--	--	--	--	--	--	--	--	--	--	--	--	--	--	--	--	--	--	--	--
mt10034	10034	tRNA	tRNA	C	0.00508	0.009003	0.5 (0.26, 0.96)	0.03806	C	0.004255	0.003286	1.39 (0.23, 8.4)	0.717	--	--	--	--	--	C	0.01461	0.03426	0.41 (0.2, 0.84)	0.01461	--	--	--	--	--	--	--	--	--	--
mt10086	10086	MT-ND3	non-syn:N-D	G	0.01089	0.01834	0.94 (0.6, 1.48)	0.7853	G	0.06197	0.06024	1 (0.63, 1.59)	0.998	--	--	--	--	--	G	0	0.001321	--	0.9993	G	0	0.004338	--	0.999	--	--	--	--	--
mt10115	10115	MT-ND3	syn:I-I	C	0.05955	0.08856	1.06 (0.84, 1.33)	0.6192	C	0.3114	0.2913	1.11 (0.87, 1.41)	0.415	--	--	--	--	--	C	0.00267	0.009259	0.21 (0.04, 1.15)	0.07147	C	0.02534	0.02381	0.83 (0.35, 1.94)	0.667	--	--	--	--	--
mt10143	10143	MT-ND3	non-syn:G-S	A	0.002905	0.004363	0.89 (0.37, 2.16)	0.801	A	0.006356	0.01436	0.46 (0.13, 1.64)	0.231	--	--	--	--	--	--	--	--	--	--	A	0.001949	0.002165	1.18 (0.07, 19.04)	0.91	--	--	--	--	--
mt10238	10238	MT-ND3	syn:I-I	C	0.07357	0.0706	0.67 (0.46, 0.99)	0.04219	C	0.006424	0.00882	0.7 (0.18, 2.65)	0.595	C	0.01469	0.01818	0.79 (0.37, 1.69)	0.541	C	0.0255	0.04295	0.55 (0.31, 1)	0.04846	C	0.001965	0.002183	0.83 (0.05, 13.42)	0.893	T	0.06742	0.07222	1.18 (0.5, 2.74)	0.71
mt10321	10321	MT-ND3	non-syn:V-A	C	0.01413	0.02017	1.14 (0.75, 1.72)	0.5382	C	0.07627	0.07002	1.1 (0.72, 1.69)	0.653	--	--	--	--	--	C	0.001325	0.001318	1.02 (0.06, 16.51)	0.9909	--	--	--	--	--	--	--	--	--	--
mt10345	10345	MT-ND3	non-syn:I-T	C	0.01702	0.008382	1.96 (1.21, 3.18)	0.006421	--	--	--	--	--	C	0.05474	0.02938	1.92 (1.17, 3.14)	0.01	--	--	--	--	--	--	--	--	--	--	C	0.005495	0.005464	1.17 (0.07, 20.63)	0.915
mt10373	10373	MT-ND3	syn:E-E	A	0.01196	0.01678	1.04 (0.66, 1.63)	0.866	A	0.05297	0.05033	1.02 (0.62, 1.69)	0.933	A	0.00609	0.003394	1.45 (0.32, 6.49)	0.628	A	0.001325	0.002639	0.47 (0.04, 5.34)	0.5423	A	0.003891	0.004329	1.12 (0.15, 8.13)	0.913	--	--	--	--	--
mt10398	10398	MT-ND3	non-syn:T-S	A	0.4864	0.43	0.93 (0.82, 1.07)	0.3102	A	0.04459	0.05044	0.86 (0.5, 1.49)	0.596	A	0.2665	0.271	0.98 (0.79, 1.21)	0.827	G	0.2411	0.2288	1.06 (0.83, 1.35)	0.6461	G	0.3353	0.2792	1.19 (0.9, 1.58)	0.219	G	0.02747	0.04396	0.68 (0.21, 2.22)	0.522
mt10400	10400	MT-ND3	syn:T-T	T	0.2524	0.2308	1.02 (0.86, 1.2)	0.8348	T	0.01299	0.01685	0.77 (0.29, 2)	0.587	C	0.3158	0.316	0.98 (0.8, 1.21)	0.865	T	0.01091	0.02307	0.46 (0.19, 1.12)	0.08612	T	0.2429	0.2099	1.17 (0.86, 1.6)	0.326	T	0.01648	0.03297	0.53 (0.12, 2.3)	0.398
mt10410	10410	tRNA	tRNA	C	0.02102	0.02142	0.91 (0.63, 1.3)	0.5995	C	0.006356	0.002188	3.21 (0.53, 19.38)	0.204	C	0.06098	0.06893	0.89 (0.6, 1.3)	0.538	C	0.001325	0.00527	0.25 (0.03, 2.23)	0.2129	C	0.007782	0.004329	1.63 (0.29, 9.02)	0.576	--	--	--	--	--
mt10463	10463	tRNA	tRNA	C	0.02789	0.03011	0.8 (0.59, 1.1)	0.169	C	0.002119	0.01094	0.19 (0.02, 1.49)	0.114	C	0.002433	0.007901	0.3 (0.06, 1.48)	0.14	C	0.08609	0.09881	0.87 (0.61, 1.23)	0.4234	C	0.01362	0.008658	1.68 (0.48, 5.84)	0.418	C	0	0.005464	--	0.999
mt10550	10550	MT-ND4L	syn:M-M	G	0.02904	0.02431	1.03 (0.74, 1.42)	0.8694	G	0	0.003297	--	0.999	--	--	--	--	--	G	0.09284	0.08609	1.07 (0.75, 1.52)	0.7184	G	0.01362	0.01732	0.9 (0.32, 2.55)	0.838	--	--	--	--	--
mt10589	10589	MT-ND4L	syn:L-L	A	0.01304	0.01461	1.17 (0.75, 1.84)	0.4826	A	0.03814	0.04167	0.93 (0.52, 1.65)	0.808	A	0.001218	0.001131	1.1 (0.07, 17.75)	0.946	A	0.01589	0.009235	1.77 (0.69, 4.52)	0.2354	A	0.009728	0.002165	4.82 (0.54, 42.92)	0.159	--	--	--	--	--
mt10609	10609	MT-ND4L	non-syn:M-T	C	0.0163	0.01273	1.17 (0.76, 1.8)	0.4845	C	0	0.001094	--	0.999	C	0.04988	0.04294	1.17 (0.74, 1.85)	0.494	--	--	--	--	--	C	0.001946	0.004329	0.21 (0.02, 2.9)	0.244	--	--	--	--	--
mt10688	10688	MT-ND4L	syn:V-V	A	0.05118	0.07241	1.12 (0.88, 1.42)	0.3652	A	0.2458	0.25	0.98 (0.76, 1.28)	0.905	--	--	--	--	--	A	0.01062	0.002639	4.26 (0.88, 20.63)	0.0715	A	0.02549	0.006508	3.73 (1.02, 13.56)	0.046	--	--	--	--	--
mt10810	10810	MT-ND4	syn:L-L	C	0.05107	0.07205	1.12 (0.88, 1.43)	0.3467	C	0.2458	0.2475	1 (0.77, 1.29)	0.99	--	--	--	--	--	C	0.009272	0.003958	2.42 (0.6, 9.65)	0.2119	C	0.02918	0.006494	4.48 (1.26, 15.93)	0.021	--	--	--	--	--
mt10819	10819	MT-ND4	syn:K-K	G	0.03783	0.05171	1.11 (0.85, 1.45)	0.4505	G	0.182	0.165	1.13 (0.84, 1.51)	0.433	--	--	--	--	--	G	0.01594	0.01318	1.15 (0.48, 2.76)	0.755	G	0.01367	0.006508	1.45 (0.35, 6.01)	0.605	--	--	--	--	--
mt10873	10873	MT-ND4	syn:P-P	C	0.444	0.5095	1.08 (0.93, 1.26)	0.2984	T	0.04025	0.05696	0.66 (0.38, 1.15)	0.144	T	0.3175	0.313	1.02 (0.83, 1.25)	0.861	C	0.04412	0.04233	1 (0.57, 1.77)	0.9969	C	0.3203	0.2641	1.2 (0.91, 1.6)	0.201	C	0.02198	0.03279	0.78 (0.2, 2.97)	0.712
mt10915	10915	MT-ND4	syn:C-C	C	0.01466	0.02008	0.95 (0.63, 1.43)	0.8102	C	0.04595	0.05263	0.88 (0.52, 1.49)	0.636	C	0.004872	0.00452	1.08 (0.27, 4.34)	0.918	C	0.009321	0.01194	0.81 (0.3, 2.18)	0.6737	C	0.01195	0.008791	1.26 (0.34, 4.67)	0.73	--	--	--	--	--
mt11016	11016	MT-ND4	non-syn:S-N	A	0.0109	0.009645	0.98 (0.59, 1.63)	0.9279	A	0.002132	0.001099	2.09 (0.13, 33.55)	0.604	A	0.006098	0.01806	0.34 (0.12, 0.93)	0.035	A	0.0133	0.002646	5.08 (1.1, 23.46)	0.03747	A	0.02729	0.02597	0.98 (0.44, 2.18)	0.967	--	--	--	--	--
mt11084	11084	MT-ND4	non-syn:T-P	G	0.03694	0.03078	1.11 (0.83, 1.49)	0.4803	--	--	--	--	--	G	0.1195	0.1074	1.14 (0.84, 1.55)	0.389	G	0.004032	0.002663	1.41 (0.23, 8.59)	0.7078	G	0.001961	0.002183	0.8 (0.05, 12.9)	0.873	G	0	0.005464	--	0.999
mt11176	11176	MT-ND4	syn:Q-Q	A	0.009448	0.0137	0.98 (0.6, 1.62)	0.9399	A	0.03822	0.04162	0.93 (0.53, 1.66)	0.812	A	0	0.001138	--	0.999	A	0.005319	0.003953	1.38 (0.31, 6.22)	0.6768	A	0.007797	0.004348	1.72 (0.3, 9.96)	0.547	--	--	--	--	--
mt11177	11177	MT-ND4	non-syn:P-T	T	0.0442	0.03724	0.98 (0.74, 1.31)	0.9138	T	0.006356	0.003282	1.95 (0.39, 9.84)	0.419	--	--	--	--	--	T	0.005298	0.01318	0.31 (0.08, 1.2)	0.09038	T	0.2237	0.2316	1.04 (0.76, 1.41)	0.812	--	--	--	--	--
mt11204	11204	MT-ND4	non-syn:F-L	C	0.002535	0.001241	2.32 (0.67, 8.06)	0.1853	C	0.004237	0.002188	1.92 (0.27, 13.75)	0.515	C	0.001217	0.001129	1.14 (0.07, 19.05)	0.926	--	--	--	--	--	C	0	0.002165	--	0.999	--	--	--	--	--
mt11251	11251	MT-ND4	syn:L-L	G	0.05378	0.04942	0.94 (0.74, 1.2)	0.6244	G	0.002119	0.01206	0.16 (0.02, 1.25)	0.081	G	0	0.00113	--	0.999	G	0.1758	0.1836	0.96 (0.74, 1.25)	0.7633	G	0.0214	0.01299	1.62 (0.59, 4.48)	0.349	G	0.005495	0.005464	1.35 (0.08, 22.5)	0.834
mt11253	11253	MT-ND4	non-syn:I-T	C	0.002542	0.003428	0.63 (0.24, 1.62)	0.3355	--	--	--	--	--	C	0	0.00227	--	0.999	C	0.009272	0.009259	1 (0.35, 2.88)	0.9975	C	0	0.002169	--	0.999	C	0	0.005464	--	0.999
mt11299	11299	MT-ND4	syn:T-T	C	0.02656	0.02369	0.99 (0.71, 1.38)	0.9527	C	0.002123	0.008782	0.23 (0.03, 1.84)	0.165	C	0.002436	0.002257	1.01 (0.14, 7.31)	0.996	C	0.0869	0.07958	1.09 (0.75, 1.57)	0.6602	C	0.009804	0.01094	0.98 (0.27, 3.49)	0.97	--	--	--	--	--
mt11302	11302	MT-ND4	syn:L-L	T	0.005439	0.009017	0.89 (0.47, 1.69)	0.7193	T	0.02542	0.0307	0.82 (0.41, 1.64)	0.576	--	--	--	--	--	--	--	--	--	--	T	0.005837	0.002165	1.84 (0.17, 19.55)	0.613	--	--	--	--	--
mt11467	11467	MT-ND4	syn:L-L	G	0.06705	0.06025	0.97 (0.77, 1.22)	0.7914	G	0.01059	0.01422	0.72 (0.25, 2.05)	0.534	G	0.00365	0.002257	1.5 (0.24, 9.38)	0.668	G	0.2165	0.2127	1.01 (0.78, 1.29)	0.9596	G	0.02335	0.0303	0.77 (0.34, 1.73)	0.527	G	0	0.005464	--	0.999
mt11696	11696	MT-ND4	non-syn:V-I	A	0.004351	0.00559	0.7 (0.33, 1.46)	0.3394	--	--	--	--	--	A	0.01217	0.01693	0.71 (0.32, 1.59)	0.407	--	--	--	--	--	A	0.003891	0.006508	0.69 (0.11, 4.24)	0.686	--	--	--	--	--
mt11719	11719	MT-ND4	syn:G-G	G	0.147	0.1162	1.16 (0.96, 1.39)	0.1218	G	0.01483	0.01204	1.21 (0.46, 3.2)	0.701	G	0.002433	0.002257	0.95 (0.11, 8.55)	0.964	G	0.4693	0.4371	1.16 (0.94, 1.43)	0.1579	G	0.07588	0.06494	1.11 (0.67, 1.83)	0.688	G	0.01648	0.005464	4.67 (0.47, 46.4)	0.188
mt11812	11812	MT-ND4	syn:L-L	G	0.0182	0.0187	0.84 (0.57, 1.23)	0.3701	G	0	0.005482	--	0.999	--	--	--	--	--	G	0.05445	0.07124	0.76 (0.5, 1.15)	0.1913	G	0.01362	0.002169	6.84 (0.83, 56.23)	0.074	--	--	--	--	--
mt11914	11914	MT-ND4	syn:T-T	A	0.1133	0.1251	1.06 (0.89, 1.25)	0.5114	A	0.2596	0.2541	1.04 (0.81, 1.35)	0.748	A	0.04141	0.0509	0.79 (0.5, 1.25)	0.319	A	0.05391	0.05326	1 (0.63, 1.57)	0.9837	A	0.2174	0.1848	1.18 (0.86, 1.63)	0.306	--	--	--	--	--
mt11944	11944	MT-ND4	syn:L-L	C	0.05996	0.08745	1.07 (0.86, 1.34)	0.5447	C	0.2998	0.2788	1.11 (0.87, 1.43)	0.393	C	0.01471	0.01145	1.19 (0.5, 2.82)	0.695	C	0.00267	0.008	0.26 (0.05, 1.45)	0.1235	C	0.01584	0.01991	0.54 (0.19, 1.51)	0.241	--	--	--	--	--
mt11963	11963	MT-ND4	non-syn:V-L	A	0.003622	0.007453	0.49 (0.23, 1.02)	0.05782	A	0	0.006565	--	0.998	A	0.01217	0.02032	0.61 (0.28, 1.32)	0.209	--	--	--	--	--	--	--	--	--	--	--	--	--	--	--
mt11969	11969	MT-ND4	non-syn:A-T	A	0.004353	0.006207	0.66 (0.32, 1.36)	0.2627	A	0.002123	0.002188	0.87 (0.08, 9.74)	0.911	A	0.01096	0.0158	0.69 (0.3, 1.62)	0.398	A	0	0.00527	--	0.9986	--	--	--	--	--	--	--	--	--	--
mt11984	11984	MT-ND4	non-syn:Y-H	C	0	0.001241	--	0.9986	C	0	0.003282	--	0.999	C	0	0.001129	--	0.999	--	--	--	--	--	--	--	--	--	--	--	--	--	--	--
mt12007	12007	MT-ND4	syn:W-W	A	0.07885	0.07934	0.84 (0.67, 1.04)	0.1122	A	0.0383	0.05148	0.76 (0.43, 1.32)	0.325	A	0.006112	0.00339	1.74 (0.41, 7.32)	0.451	A	0.02793	0.0291	0.95 (0.49, 1.85)	0.882	A	0.3327	0.39	0.82 (0.63, 1.07)	0.144	--	--	--	--	--
mt12236	12236	tRNA	tRNA	A	0.01703	0.02608	1.02 (0.7, 1.49)	0.9129	A	0.08493	0.08753	0.95 (0.64, 1.42)	0.802	--	--	--	--	--	--	--	--	--	--	A	0.007782	0.006494	1.04 (0.21, 5.1)	0.961	--	--	--	--	--
mt12239	12239	tRNA	tRNA	T	0.06599	0.05594	1.02 (0.52, 2)	0.9476	T	0.004255	0.004386	0.92 (0.17, 5.07)	0.925	T	0.004866	0.002257	2.05 (0.35, 12.1)	0.43	T	0.003979	0.001318	6.13 (0.32, 118)	0.2294	--	--	--	--	--	C	0.06044	0.04972	1.66 (0.64, 4.28)	0.294
mt12248	12248	tRNA	tRNA	G	0.005074	0.006522	1.3 (0.65, 2.59)	0.4571	G	0.02754	0.02298	1.23 (0.61, 2.5)	0.558	--	--	--	--	--	--	--	--	--	--	--	--	--	--	--	--	--	--	--	--
mt12308	12308	tRNA	tRNA	G	0.06737	0.05965	0.99 (0.79, 1.24)	0.9142	G	0.01059	0.01424	0.72 (0.25, 2.05)	0.535	G	0.00365	0.00226	1.49 (0.24, 9.37)	0.669	G	0.2172	0.2098	1.03 (0.8, 1.32)	0.8272	G	0.02335	0.0303	0.77 (0.34, 1.73)	0.527	G	0	0.005464	--	0.999
mt12358	12358	MT-ND5	non-syn:T-A	G	0.01269	0.01273	0.94 (0.59, 1.48)	0.7769	G	0.002119	0.002188	1.01 (0.09, 11.22)	0.996	G	0.03301	0.04068	0.8 (0.48, 1.34)	0.397	G	0.006623	0.002639	2.49 (0.48, 12.94)	0.2767	G	0	0.002165	--	0.999	--	--	--	--	--
mt12372	12372	MT-ND5	syn:L-L	A	0.07673	0.07194	0.92 (0.75, 1.14)	0.4556	A	0.01062	0.01425	0.72 (0.25, 2.05)	0.536	A	0.03067	0.03855	0.78 (0.46, 1.32)	0.347	A	0.2191	0.2159	1 (0.78, 1.28)	0.9957	A	0.02529	0.03688	0.69 (0.32, 1.47)	0.333	A	0.005525	0.005464	1.08 (0.07, 17.61)	0.956
mt12397	12397	MT-ND5	non-syn:T-A	G	0.002907	0.003424	0.84 (0.33, 2.11)	0.7029	G	0.002123	0.003282	0.72 (0.07, 6.95)	0.774	G	0.002448	0.002278	1.03 (0.14, 7.42)	0.974	G	0.003984	0.001319	3.24 (0.33, 31.79)	0.3127	G	0.003891	0.008658	0.34 (0.06, 2)	0.235	--	--	--	--	--
mt12406	12406	MT-ND5	non-syn:V-I	A	0.0153	0.01623	0.96 (0.63, 1.45)	0.8367	A	0.01274	0.0165	0.78 (0.3, 2.03)	0.608	A	0.03818	0.03653	1.05 (0.63, 1.74)	0.862	A	0.00266	0.001319	1.78 (0.15, 20.42)	0.6452	A	0.003906	0.004338	0.61 (0.08, 5)	0.649	A	0.005495	0.01099	0.45 (0.04, 5.21)	0.524
mt12454	12454	MT-ND5	non-syn:V-I	A	0.001812	0.001553	1.04 (0.29, 3.68)	0.9558	A	0	0.002191	--	0.999	--	--	--	--	--	A	0.002653	0.001319	2.07 (0.19, 22.88)	0.554	A	0.001946	0.004329	0.28 (0.02, 3.17)	0.304	--	--	--	--	--
mt12519	12519	MT-ND5	syn:V-V	C	0.02142	0.0295	1.13 (0.8, 1.59)	0.5025	C	0.1	0.1007	1 (0.69, 1.46)	0.989	--	--	--	--	--	C	0.006623	0.002642	2.51 (0.47, 13.4)	0.2828	C	0.009728	0.002165	4.5 (0.52, 39.03)	0.173	--	--	--	--	--
mt12612	12612	MT-ND5	syn:V-V	G	0.02692	0.02186	1.11 (0.79, 1.56)	0.56	G	0.002123	0.008782	0.22 (0.03, 1.78)	0.156	G	0.002433	0.00339	0.72 (0.12, 4.34)	0.723	G	0.08847	0.07392	1.23 (0.85, 1.79)	0.2729	G	0.003906	0.006508	0.51 (0.08, 3.13)	0.463	--	--	--	--	--
mt12633	12633	MT-ND5	syn:S-S	A	0.00731	0.007516	0.84 (0.46, 1.54)	0.578	A	0	0.002198	--	0.999	--	--	--	--	--	A	0.02517	0.02375	1.08 (0.56, 2.08)	0.819	A	0.001946	0.006508	0.28 (0.03, 2.83)	0.282	A	0	0.005464	--	0.999
mt12693	12693	MT-ND5	syn:K-K	G	0.03807	0.0578	1.02 (0.78, 1.33)	0.8759	G	0.1996	0.1895	1.08 (0.81, 1.42)	0.613	--	--	--	--	--	G	0	0.007916	--	0.9983	G	0.01754	0.01518	0.87 (0.31, 2.45)	0.794	--	--	--	--	--
mt12705	12705	MT-ND5	syn:I-I	C	0.4449	0.3859	1.03 (0.89, 1.2)	0.6524	C	0.04484	0.05399	0.76 (0.44, 1.33)	0.344	C	0.201	0.2068	0.96 (0.75, 1.22)	0.731	T	0.1194	0.1434	0.75 (0.54, 1.04)	0.08625	C	0.3536	0.345	1.08 (0.83, 1.42)	0.569	T	0.02762	0.03297	1.01 (0.28, 3.56)	0.993
mt12771	12771	MT-ND5	syn:E-E	A	0.04788	0.04509	0.99 (0.77, 1.28)	0.9524	A	0.004237	0.006579	0.62 (0.12, 3.12)	0.566	A	0.1472	0.1537	0.96 (0.73, 1.25)	0.755	A	0.007979	0.002646	3 (0.6, 14.92)	0.1805	A	0.001949	0.002165	0.33 (0.02, 6.44)	0.464	--	--	--	--	--
mt12811	12811	MT-ND5	non-syn:Y-H	C	0.01921	0.01243	1.4 (0.92, 2.13)	0.1161	--	--	--	--	--	C	0.05244	0.02828	1.9 (1.15, 3.15)	0.012	C	0.001325	0.001319	1.05 (0.06, 17.84)	0.9707	C	0.01362	0.02603	0.5 (0.19, 1.29)	0.152	C	0.005495	0.01093	0.58 (0.05, 6.93)	0.669
mt12937	12937	MT-ND5	non-syn:M-V	G	0.001087	0.001243	0.75 (0.17, 3.36)	0.7058	--	--	--	--	--	--	--	--	--	--	G	0.003974	0.00527	0.75 (0.17, 3.37)	0.707	--	--	--	--	--	--	--	--	--	--
mt12940	12940	MT-ND5	non-syn:A-T	A	0.0029	0.001554	1.79 (0.57, 5.57)	0.3162	--	--	--	--	--	A	0	0.00113	--	0.999	A	0	0.001323	--	0.9993	A	0.009728	0.004338	2.01 (0.38, 10.57)	0.408	A	0	0.005464	--	0.999
mt12950	12950	MT-ND5	non-syn:N-T	G	0.00219	0.00345	0.6 (0.22, 1.63)	0.3137	G	0.002208	0.00227	1 (0.09, 11.15)	0.999	--	--	--	--	--	G	0.002653	0.007916	0.34 (0.07, 1.7)	0.1881	G	0.003899	0.004329	1.04 (0.14, 7.51)	0.968	G	0	0.005464	--	0.999
mt13105	13105	MT-ND5	non-syn:I-V	G	0.09111	0.1325	1.05 (0.86, 1.28)	0.6611	G	0.4191	0.4217	0.99 (0.79, 1.24)	0.928	G	0.01733	0.0173	0.88 (0.41, 1.88)	0.738	G	0.01989	0.007937	2.59 (0.95, 7.09)	0.06321	G	0.04086	0.03247	1.24 (0.62, 2.49)	0.544	--	--	--	--	--
mt13135	13135	MT-ND5	non-syn:A-T	A	0.00762	0.007474	1 (0.55, 1.81)	0.9885	A	0.006397	0.00885	0.73 (0.19, 2.78)	0.648	A	0.004878	0.003386	1.44 (0.32, 6.47)	0.634	A	0.005298	0.006596	0.8 (0.21, 2.99)	0.7376	A	0.01946	0.01732	1.15 (0.44, 3)	0.772	--	--	--	--	--
mt13263	13263	MT-ND5	syn:Q-Q	G	0.03696	0.02639	1.16 (0.85, 1.58)	0.3528	G	0	0.002188	--	0.999	G	0.004866	0.006772	0.73 (0.2, 2.59)	0.623	G	0.01192	0.01186	1.05 (0.4, 2.74)	0.9187	G	0.1693	0.1472	1.16 (0.82, 1.65)	0.402	--	--	--	--	--
mt13276	13276	MT-ND5	non-syn:M-V	G	0.008336	0.01243	1.02 (0.6, 1.72)	0.9569	G	0.03822	0.04171	0.93 (0.52, 1.66)	0.81	--	--	--	--	--	G	0.001325	0.001318	1.13 (0.07, 18.48)	0.9299	G	0.007797	0.002165	3.76 (0.4, 35.72)	0.248	--	--	--	--	--
mt13368	13368	MT-ND5	syn:G-G	A	0.02721	0.03016	0.79 (0.58, 1.09)	0.1517	A	0.006369	0.01535	0.39 (0.11, 1.38)	0.145	--	--	--	--	--	A	0.07968	0.102	0.77 (0.54, 1.09)	0.1408	A	0.01751	0.01082	1.78 (0.58, 5.4)	0.312	A	0	0.005464	--	0.999
mt13477	13477	MT-ND5	non-syn:A-T	A	0.000724	6 0.00124	0.62 (0.11, 3.44)	0.5858	A	0	0.002188	--	0.999	A	0.001217	0.00226	0.52 (0.05, 5.83)	0.599	--	--	--	--	--	--	--	--	--	--	--	--	--	--	--
mt13485	13485	MT-ND5	syn:M-M	G	0.01993	0.03011	1.05 (0.74, 1.5)	0.7761	G	0.104	0.105	0.99 (0.69, 1.42)	0.947	--	--	--	--	--	--	--	--	--	--	G	0.007782	0.002165	2.54 (0.27, 24.34)	0.419	--	--	--	--	--
mt13506	13506	MT-ND5	syn:Y-Y	T	0.0504	0.07214	1.11 (0.87, 1.42)	0.3954	T	0.2458	0.2484	0.99 (0.77, 1.29)	0.962	--	--	--	--	--	T	0.009272	0.002635	3.68 (0.74, 18.29)	0.1116	T	0.02529	0.006508	3.7 (1.02, 13.47)	0.047	--	--	--	--	--
mt13590	13590	MT-ND5	syn:L-L	A	0.1157	0.1366	1.04 (0.87, 1.23)	0.6821	A	0.3263	0.2965	1.15 (0.91, 1.46)	0.252	A	0.0365	0.0395	0.9 (0.54, 1.48)	0.67	A	0.007979	0.02111	0.28 (0.09, 0.8)	0.01837	A	0.249	0.2538	1.02 (0.76, 1.37)	0.897	--	--	--	--	--
mt13650	13650	MT-ND5	syn:P-P	T	0.1084	0.1596	1.12 (0.91, 1.38)	0.2829	C	0.4489	0.4639	0.93 (0.74, 1.17)	0.535	T	0.002433	0.001129	0.27 (0.01, 11.65)	0.492	T	0.01192	0.009247	1.26 (0.42, 3.75)	0.6772	T	0.05068	0.0303	1.43 (0.72, 2.85)	0.309	T	0.005495	0.005464	1.03 (0.05, 22.11)	0.983
mt13708	13708	MT-ND5	non-syn:A-T	A	0.04549	0.03647	1.16 (0.89, 1.51)	0.2783	A	0.01695	0.01313	1.28 (0.52, 3.15)	0.6	A	0.03301	0.02948	1.13 (0.65, 1.95)	0.665	A	0.1043	0.09321	1.15 (0.82, 1.62)	0.42	A	0.01758	0.01739	0.94 (0.35, 2.48)	0.896	--	--	--	--	--
mt13780	13780	MT-ND5	non-syn:I-V	G	0.005084	0.009663	0.45 (0.24, 0.86)	0.01569	G	0	0.003293	--	0.999	--	--	--	--	--	G	0.01729	0.03699	0.45 (0.23, 0.88)	0.02034	--	--	--	--	--	--	--	--	--	--
mt13789	13789	MT-ND5	non-syn:Y-H	C	0.04033	0.05789	1.11 (0.85, 1.45)	0.4256	C	0.2026	0.2013	1.01 (0.77, 1.34)	0.925	--	--	--	--	--	C	0.007958	0.001321	6.14 (0.72, 52.59)	0.09782	C	0.0137	0.004329	2.56 (0.51, 12.75)	0.253	--	--	--	--	--
mt13803	13803	MT-ND5	syn:T-T	G	0.03841	0.05775	1.03 (0.79, 1.34)	0.825	G	0.1996	0.1895	1.08 (0.81, 1.42)	0.612	--	--	--	--	--	G	0.001325	0.007905	0.13 (0.01, 1.17)	0.06834	G	0.01751	0.01515	0.87 (0.31, 2.46)	0.798	--	--	--	--	--
mt13880	13880	MT-ND5	non-syn:S-Y	A	0.0203	0.02578	1.25 (0.87, 1.79)	0.2227	A	0.1002	0.08882	1.15 (0.78, 1.67)	0.485	--	--	--	--	--	A	0.005298	0.001318	3.97 (0.42, 37.48)	0.2292	A	0.005837	0.002165	2.68 (0.27, 26.44)	0.4	--	--	--	--	--
mt13886	13886	MT-ND5	non-syn:L-P	C	0.01488	0.02454	0.89 (0.6, 1.32)	0.5646	C	0.06582	0.07886	0.82 (0.53, 1.27)	0.373	--	--	--	--	--	C	0.003979	0.002635	1.24 (0.2, 7.82)	0.8217	C	0.0117	0.006494	1.79 (0.44, 7.32)	0.421	--	--	--	--	--
mt13924	13924	MT-ND5	non-syn:P-S	T	0.005071	0.00652	1.23 (0.62, 2.45)	0.553	T	0.02542	0.023	1.1 (0.53, 2.25)	0.805	--	--	--	--	--	--	--	--	--	--	--	--	--	--	--	--	--	--	--	--
mt13928	13928	MT-ND5	non-syn:S-T	C	0.02688	0.03511	0.86 (0.63, 1.16)	0.3195	C	0.04459	0.05373	0.79 (0.47, 1.34)	0.385	C	0.05753	0.06222	0.92 (0.61, 1.37)	0.669	C	0.003974	0.00527	0.78 (0.17, 3.49)	0.7415	C	0.001953	0.008658	0.12 (0.01, 1.32)	0.084	--	--	--	--	--
mt13933	13933	MT-ND5	non-syn:T-A	G	0.002535	0.001552	1.67 (0.52, 5.35)	0.3862	G	0.002119	0.002188	0.92 (0.08, 10.21)	0.945	G	0.001217	0.001129	1.13 (0.07, 18.15)	0.931	G	0.006623	0.002635	2.45 (0.47, 12.68)	0.2861	--	--	--	--	--	--	--	--	--	--
mt13934	13934	MT-ND5	non-syn:T-M	T	0.007267	0.009657	0.72 (0.41, 1.27)	0.2559	T	0.004264	0.007735	0.53 (0.11, 2.55)	0.426	T	0.001218	0.00113	1.07 (0.07, 17.1)	0.964	T	0.01733	0.02642	0.66 (0.33, 1.35)	0.2568	T	0.001946	0.006494	0.28 (0.03, 2.79)	0.279	--	--	--	--	--
mt13958	13958	MT-ND5	non-syn:G-A	C	0.009074	0.01621	0.84 (0.51, 1.38)	0.493	C	0.04487	0.05205	0.83 (0.49, 1.41)	0.491	--	--	--	--	--	--	--	--	--	--	C	0.007782	0.008677	0.87 (0.2, 3.77)	0.853	--	--	--	--	--
mt13966	13966	MT-ND5	non-syn:T-A	G	0.00618	0.004981	1.14 (0.57, 2.27)	0.7181	G	0.002119	0.003286	0.7 (0.07, 6.81)	0.762	G	0.001217	0.001131	0.95 (0.06, 15.51)	0.973	G	0.01879	0.0133	1.4 (0.61, 3.17)	0.426	G	0.001946	0.002165	0.64 (0.04, 10.42)	0.753	G	0	0.005464	--	0.999
mt13981	13981	MT-ND5	non-syn:P-S	T	0.002903	0.002488	1.5 (0.55, 4.11)	0.427	T	0.01066	0.007709	1.42 (0.45, 4.53)	0.551	--	--	--	--	--	--	--	--	--	--	T	0.005837	0.002165	1.84 (0.17, 19.55)	0.613	--	--	--	--	--
mt14000	14000	MT-ND5	non-syn:L-Q	A	0.01992	0.03042	1.04 (0.73, 1.47)	0.8376	A	0.1038	0.1061	0.97 (0.68, 1.4)	0.887	--	--	--	--	--	--	--	--	--	--	A	0.007782	0.002165	2.54 (0.27, 24.34)	0.419	--	--	--	--	--
mt14022	14022	MT-ND5	syn:L-L	G	0.06289	0.05353	1.18 (0.59, 2.36)	0.6408	G	0.008493	0.004381	1.93 (0.48, 7.78)	0.356	--	--	--	--	--	G	0.003974	0.001318	6.15 (0.32, 118.4)	0.2285	--	--	--	--	--	A	0.0625	0.06742	1.16 (0.48, 2.8)	0.744
mt14053	14053	MT-ND5	non-syn:T-A	G	0.0029	0.003724	0.78 (0.31, 1.92)	0.5828	G	0.002119	0.003282	0.66 (0.07, 6.4)	0.722	G	0.006083	0.007901	0.75 (0.24, 2.39)	0.633	G	0.002653	0.002635	0.91 (0.12, 6.7)	0.9243	--	--	--	--	--	--	--	--	--	--
mt14059	14059	MT-ND5	non-syn:I-V	G	0.007609	0.009935	1.24 (0.71, 2.18)	0.4572	G	0.03822	0.03501	1.1 (0.61, 1.98)	0.755	--	--	--	--	--	--	--	--	--	--	--	--	--	--	--	--	--	--	--	--
mt14148	14148	MT-ND5	syn:Term-Term	G	0.009517	0.01228	1.03 (0.62, 1.71)	0.9177	G	0.02857	0.03189	0.88 (0.45, 1.73)	0.72	G	0.009816	0.00907	1.01 (0.37, 2.74)	0.982	G	0.002653	0.002642	1.06 (0.15, 7.63)	0.9516	G	0.003914	0.002174	2.2 (0.2, 24.65)	0.523	--	--	--	--	--
mt14167	14167	MT-ND6	syn:E-E	T	0.02899	0.02425	1.03 (0.74, 1.42)	0.8745	T	0	0.003282	--	0.999	--	--	--	--	--	T	0.09404	0.08742	1.07 (0.75, 1.52)	0.7202	T	0.01362	0.01522	1.04 (0.35, 3.05)	0.944	--	--	--	--	--
mt14178	14178	MT-ND6	non-syn:I-V	C	0.0471	0.06211	1.17 (0.92, 1.51)	0.2062	C	0.2097	0.2081	1.01 (0.77, 1.33)	0.925	C	0.01095	0.005643	1.78 (0.58, 5.43)	0.312	C	0.01192	0.001319	9.11 (1.13, 73.15)	0.0377	C	0.02144	0.008658	2.19 (0.68, 7.08)	0.191	--	--	--	--	--
mt14212	14212	MT-ND6	syn:V-V	C	0.03794	0.04997	1.16 (0.88, 1.52)	0.2855	C	0.1777	0.162	1.12 (0.83, 1.51)	0.462	--	--	--	--	--	C	0.01465	0.007916	1.82 (0.64, 5.17)	0.2596	C	0.01765	0.008677	1.52 (0.45, 5.18)	0.5	--	--	--	--	--
mt14284	14284	MT-ND6	syn:E-E	T	0.01486	0.02421	0.91 (0.61, 1.35)	0.6309	T	0.06582	0.07877	0.82 (0.53, 1.28)	0.383	--	--	--	--	--	T	0.003974	0.001318	2.46 (0.24, 25.2)	0.4483	T	0.01167	0.006494	1.78 (0.43, 7.3)	0.423	--	--	--	--	--
mt14318	14318	MT-ND6	non-syn:N-S	C	0.03733	0.02607	1.19 (0.87, 1.62)	0.2836	C	0	0.002188	--	0.999	C	0.004878	0.006772	0.73 (0.21, 2.6)	0.627	C	0.009272	0.007905	1.29 (0.41, 4.04)	0.6662	C	0.1751	0.1515	1.18 (0.83, 1.66)	0.362	--	--	--	--	--
mt14364	14364	MT-ND6	syn:L-L	A	0.04783	0.04595	0.95 (0.74, 1.23)	0.7183	A	0.004237	0.004376	1 (0.18, 5.54)	0.996	A	0.1413	0.1479	0.96 (0.73, 1.26)	0.744	A	0.001325	0.002635	0.5 (0.05, 5.57)	0.5752	A	0.02335	0.02386	1.03 (0.44, 2.4)	0.941	--	--	--	--	--
mt14502	14502	MT-ND6	non-syn:I-V	C	0.001813	0.003104	0.55 (0.19, 1.61)	0.2714	C	0	0.001094	--	0.999	C	0.006083	0.006772	0.89 (0.27, 2.93)	0.847	C	0	0.002635	--	0.999	C	0	0.002165	--	0.999	--	--	--	--	--
mt14566	14566	MT-ND6	syn:G-G	G	0.03659	0.05618	1.01 (0.77, 1.32)	0.9729	G	0.1911	0.1838	1.06 (0.79, 1.4)	0.711	--	--	--	--	--	G	0	0.007905	--	0.9983	G	0.01751	0.01515	0.87 (0.31, 2.46)	0.798	--	--	--	--	--
mt14668	14668	MT-ND6	syn:M-M	T	0.1101	0.1074	0.91 (0.76, 1.09)	0.3146	T	0	0.004376	--	0.999	T	0.3321	0.3431	0.96 (0.78, 1.17)	0.691	T	0	0.007905	--	0.9983	T	0.05642	0.06277	0.86 (0.5, 1.47)	0.58	T	0	0.01093	--	0.999
mt14766	14766	MT-CYB	non-syn:T-S	C	0.1519	0.1172	1.2 (1, 1.44)	0.05122	C	0.01483	0.01204	1.21 (0.46, 3.2)	0.701	C	0.004866	0.002257	2.24 (0.35, 14.36)	0.396	C	0.4721	0.4384	1.17 (0.95, 1.43)	0.1425	C	0.09339	0.06926	1.28 (0.8, 2.07)	0.304	C	0.01648	0.005464	4.67 (0.47, 46.4)	0.188
mt14769	14769	MT-CYB	non-syn:N-T	G	0.03445	0.04606	1.19 (0.9, 1.58)	0.2259	G	0.1699	0.157	1.11 (0.82, 1.49)	0.517	--	--	--	--	--	G	0.007947	0.002646	2.96 (0.58, 15.1)	0.1927	G	0.01362	0.006508	1.96 (0.5, 7.71)	0.337	--	--	--	--	--
mt14783	14783	MT-CYB	syn:L-L	C	0.2532	0.2308	0.99 (0.84, 1.17)	0.9282	C	0.01274	0.0176	0.71 (0.28, 1.84)	0.485	T	0.3215	0.3163	1.01 (0.82, 1.24)	0.961	C	0.01192	0.02372	0.5 (0.22, 1.14)	0.1003	C	0.2392	0.2113	1.12 (0.82, 1.52)	0.486	C	0.01648	0.03279	0.53 (0.12, 2.3)	0.4
mt14861	14861	MT-CYB	non-syn:A-T	A	0.00472	0.004049	1.18 (0.54, 2.57)	0.6785	A	0.006383	0.003308	1.85 (0.37, 9.27)	0.453	A	0.006098	0.007901	0.77 (0.24, 2.43)	0.655	A	0.005312	0.003963	1.37 (0.3, 6.15)	0.6828	--	--	--	--	--	--	--	--	--	--
mt14905	14905	MT-CYB	syn:M-M	A	0.04821	0.0593	0.94 (0.74, 1.19)	0.5968	A	0.1168	0.1149	1.02 (0.72, 1.45)	0.9	A	0	0.001129	--	0.999	A	0.08753	0.09894	0.88 (0.62, 1.24)	0.4627	A	0.01946	0.01515	1.22 (0.45, 3.32)	0.695	A	0	0.005464	--	0.999
mt14911	14911	MT-CYB	syn:Y-Y	T	0.0192	0.0298	1.02 (0.72, 1.46)	0.8998	T	0.1017	0.1041	0.97 (0.67, 1.4)	0.879	--	--	--	--	--	--	--	--	--	--	T	0.005848	0.002165	1.86 (0.18, 19.71)	0.606	--	--	--	--	--
mt14927	14927	MT-CYB	non-syn:T-S	G	0.004715	0.003731	1.16 (0.53, 2.56)	0.7098	G	0	0.002198	--	0.999	G	0.01095	0.007901	1.4 (0.52, 3.78)	0.51	G	0.001325	0.001318	0.93 (0.06, 14.92)	0.9588	G	0.005871	0.004338	1.39 (0.23, 8.47)	0.72	--	--	--	--	--
mt14944	14944	MT-CYB	syn:I-I	T	0.004351	0.004663	0.86 (0.4, 1.85)	0.6971	--	--	--	--	--	T	0.01465	0.01701	0.85 (0.4, 1.84)	0.686	--	--	--	--	--	--	--	--	--	--	--	--	--	--	--
mt14979	14979	MT-CYB	non-syn:I-T	C	0.02213	0.02208	0.92 (0.64, 1.31)	0.6351	--	--	--	--	--	C	0.0743	0.07797	0.96 (0.67, 1.37)	0.803	--	--	--	--	--	C	0	0.002165	--	0.999	C	0	0.005464	--	0.999
mt15043	15043	MT-CYB	syn:G-G	A	0.2396	0.2232	0.94 (0.8, 1.1)	0.4299	A	0.01915	0.03646	0.52 (0.25, 1.1)	0.085	G	0.3546	0.3493	1.01 (0.82, 1.24)	0.925	A	0.02929	0.06242	0.45 (0.27, 0.76)	0.002862	A	0.2188	0.1747	1.25 (0.89, 1.74)	0.2	A	0.02247	0.03315	0.74 (0.2, 2.76)	0.648
mt15071	15071	MT-CYB	non-syn:Y-N	C	0.002174	0.001863	1.09 (0.35, 3.41)	0.8795	--	--	--	--	--	C	0.004866	0.005656	0.86 (0.23, 3.22)	0.822	--	--	--	--	--	C	0.001946	0.002165	1.11 (0.07, 18.9)	0.942	--	--	--	--	--
mt15074	15074	MT-CYB	non-syn:S-P	C	0.001088	0.002176	0.42 (0.11, 1.64)	0.2135	--	--	--	--	--	C	0.003654	0.001135	3.23 (0.33, 31.16)	0.312	--	--	--	--	--	C	0	0.01299	--	0.998	--	--	--	--	--
mt15077	15077	MT-CYB	non-syn:E-K	A	0.001087	0.003415	0.46 (0.13, 1.68)	0.2403	A	0.006369	0.009858	0.63 (0.17, 2.34)	0.488	--	--	--	--	--	A	0	0.001318	--	0.9993	A	0	0.002165	--	0.999	--	--	--	--	--
mt15110	15110	MT-CYB	non-syn:A-T	A	0.01993	0.03198	0.94 (0.66, 1.32)	0.7158	A	0.09322	0.1018	0.89 (0.61, 1.3)	0.548	A	0.001218	0.00113	1.17 (0.07, 18.81)	0.912	A	0.007947	0.00527	1.5 (0.41, 5.4)	0.5375	A	0.007782	0.008658	0.84 (0.19, 3.67)	0.812	--	--	--	--	--
mt15119	15119	MT-CYB	non-syn:A-T	A	0.001812	0.001242	1.54 (0.41, 5.86)	0.5253	A	0.004237	0.001094	3.91 (0.35, 43.6)	0.267	A	0.001217	0.002257	0.56 (0.05, 6.2)	0.637	--	--	--	--	--	A	0.001946	0.002165	0.91 (0.05, 15.65)	0.947	--	--	--	--	--
mt15136	15136	MT-CYB	syn:G-G	T	0.008026	0.01219	0.99 (0.58, 1.7)	0.9841	T	0.03814	0.04066	0.95 (0.54, 1.7)	0.875	--	--	--	--	--	T	0.001325	0.001318	1.13 (0.07, 18.48)	0.9299	T	0.005848	0.002165	2.42 (0.23, 25.09)	0.46	--	--	--	--	--
mt15204	15204	MT-CYB	non-syn:I-T	C	0	0.001553	--	0.9984	C	0	0.001096	--	0.999	C	0	0.00113	--	0.999	C	0	0.002635	--	0.999	C	0	0.002165	--	0.999	--	--	--	--	--
mt15218	15218	MT-CYB	non-syn:T-P	G	0.01575	0.01099	1.27 (0.81, 1.99)	0.3063	--	--	--	--	--	G	0.02	0.01856	1.09 (0.54, 2.2)	0.811	G	0.03179	0.02375	1.38 (0.74, 2.57)	0.3085	G	0.001957	0.002174	0.7 (0.04, 11.28)	0.8	--	--	--	--	--
mt15223	15223	MT-CYB	syn:D-D	T	0.007254	0.008388	0.82 (0.45, 1.47)	0.5031	T	0	0.003286	--	0.999	T	0.0232	0.02715	0.84 (0.45, 1.54)	0.565	--	--	--	--	--	--	--	--	--	--	--	--	--	--	--
mt15236	15236	MT-CYB	non-syn:I-V	G	0.01091	0.01152	0.93 (0.57, 1.52)	0.779	G	0.00641	0.005495	1.15 (0.27, 4.83)	0.853	G	0.02948	0.03519	0.83 (0.48, 1.43)	0.509	G	0	0.001319	--	0.9993	--	--	--	--	--	--	--	--	--	--
mt15257	15257	MT-CYB	non-syn:D-N	A	0.007606	0.006209	1.06 (0.57, 1.98)	0.8465	A	0	0.001094	--	0.999	--	--	--	--	--	A	0.02649	0.02375	1.16 (0.61, 2.21)	0.6559	A	0.001946	0.002165	0.57 (0.03, 9.19)	0.689	--	--	--	--	--
mt15263	15263	MT-CYB	non-syn:P-S	T	0.002175	0.001243	3 (0.84, 10.73)	0.09027	T	0.01271	0.004381	3.15 (0.88, 11.3)	0.078	--	--	--	--	--	--	--	--	--	--	--	--	--	--	--	--	--	--	--	--
mt15301	15301	MT-CYB	syn:L-L	A	0.395	0.4389	1.04 (0.91, 1.19)	0.5637	G	0.2775	0.3034	0.89 (0.69, 1.13)	0.333	G	0.3175	0.3145	1.01 (0.82, 1.24)	0.952	A	0.03581	0.04365	0.72 (0.41, 1.28)	0.2677	A	0.2977	0.2603	1.1 (0.83, 1.47)	0.511	A	0.01648	0.03279	0.53 (0.12, 2.3)	0.4
mt15311	15311	MT-CYB	non-syn:I-V	G	0.01014	0.01614	0.99 (0.61, 1.59)	0.956	G	0.05732	0.05252	1.07 (0.66, 1.74)	0.795	--	--	--	--	--	G	0	0.001318	--	0.9993	G	0	0.004329	--	0.999	--	--	--	--	--
mt15314	15314	MT-CYB	non-syn:A-T	A	0.008718	0.01091	0.78 (0.46, 1.32)	0.3585	A	0.00641	0.007718	0.9 (0.23, 3.5)	0.876	A	0.0232	0.0227	1.04 (0.55, 1.96)	0.907	A	0.001326	0.007916	0.17 (0.02, 1.4)	0.09965	A	0.001946	0.004338	0.28 (0.02, 3.4)	0.315	--	--	--	--	--
mt15323	15323	MT-CYB	non-syn:A-T	A	0.00833	0.01025	0.72 (0.42, 1.24)	0.2339	--	--	--	--	--	A	0.02311	0.03273	0.71 (0.4, 1.28)	0.256	A	0	0.002639	--	0.999	A	0.007782	0.004329	1.75 (0.31, 9.82)	0.523	--	--	--	--	--
mt15326	15326	MT-CYB	non-syn:T-A	A	0.004346	0.002484	1.72 (0.69, 4.25)	0.2433	A	0.002119	0.003286	0.59 (0.06, 5.73)	0.65	--	--	--	--	--	A	0.01457	0.006596	2.17 (0.75, 6.31)	0.1543	--	--	--	--	--	--	--	--	--	--
mt15431	15431	MT-CYB	non-syn:A-T	A	0.009424	0.01274	1.08 (0.65, 1.79)	0.7654	A	0.03814	0.04171	0.93 (0.52, 1.65)	0.801	--	--	--	--	--	A	0.002653	0.002639	1.04 (0.15, 7.47)	0.9667	A	0.009747	0.002165	4.76 (0.53, 42.46)	0.163	--	--	--	--	--
mt15452	15452	MT-CYB	non-syn:L-I	A	0.05443	0.04942	0.95 (0.75, 1.22)	0.7077	A	0.002123	0.01204	0.16 (0.02, 1.27)	0.083	A	0	0.001129	--	0.999	A	0.1795	0.1841	0.98 (0.76, 1.28)	0.9063	A	0.01949	0.01302	1.46 (0.52, 4.11)	0.471	A	0.005495	0.005464	1.35 (0.08, 22.5)	0.834
mt15479	15479	MT-CYB	non-syn:F-L	C	0.000724	9 0.00341	0.21 (0.05, 0.97)	0.04508	C	0	0.002188	--	0.999	C	0.002436	0.00791	0.3 (0.06, 1.44)	0.132	C	0	0.002635	--	0.999	--	--	--	--	--	--	--	--	--	--
mt15497	15497	MT-CYB	non-syn:G-S	A	0.009825	0.01153	0.79 (0.48, 1.31)	0.3666	A	0.002137	0.00442	0.46 (0.05, 4.12)	0.485	A	0.0232	0.0316	0.74 (0.41, 1.34)	0.316	A	0.007979	0.005284	1.52 (0.43, 5.4)	0.5216	A	0.001953	0.002174	1.1 (0.07, 18.41)	0.947	--	--	--	--	--
mt15535	15535	MT-CYB	syn:N-N	T	0.0558	0.04811	0.99 (0.77, 1.26)	0.9056	T	0.006356	0.003282	1.95 (0.39, 9.84)	0.419	T	0.03893	0.0395	0.99 (0.61, 1.62)	0.982	T	0.005305	0.01318	0.3 (0.08, 1.17)	0.08197	T	0.2237	0.2316	1.04 (0.76, 1.41)	0.812	--	--	--	--	--
mt15607	15607	MT-CYB	syn:K-K	G	0.02506	0.02703	0.81 (0.58, 1.13)	0.2073	G	0.004237	0.009847	0.43 (0.09, 1.98)	0.277	G	0	0.001129	--	0.999	G	0.07856	0.09511	0.82 (0.57, 1.18)	0.287	G	0.0117	0.008677	1.42 (0.39, 5.15)	0.595	G	0	0.005464	--	0.999
mt15629	15629	MT-CYB	syn:L-L	C	0.01521	0.01366	1.67 (1.08, 2.59)	0.02218	C	0.07203	0.03834	1.97 (1.21, 3.2)	0.007	--	--	--	--	--	C	0.001325	0.003953	0.29 (0.03, 2.9)	0.2952	C	0.009728	0.01299	0.76 (0.23, 2.56)	0.66	--	--	--	--	--
mt15662	15662	MT-CYB	non-syn:I-V	G	0.008339	0.007766	0.98 (0.55, 1.75)	0.953	G	0	0.001094	--	0.999	G	0.02555	0.02712	0.92 (0.51, 1.68)	0.797	--	--	--	--	--	--	--	--	--	--	--	--	--	--	--
mt15672	15672	MT-CYB	non-syn:M-T	C	0.001102	0.001895	0.85 (0.21, 3.44)	0.8179	C	0.004396	0.005721	0.89 (0.17, 4.65)	0.892	--	--	--	--	--	C	0	0.001323	--	0.9993	--	--	--	--	--	--	--	--	--	--
mt15693	15693	MT-CYB	non-syn:M-T	C	0.006526	0.005283	1.09 (0.55, 2.13)	0.8096	C	0	0.001099	--	0.999	--	--	--	--	--	C	0.02384	0.02108	1.11 (0.56, 2.19)	0.7753	--	--	--	--	--	--	--	--	--	--
mt15746	15746	MT-CYB	non-syn:I-V	G	0.06705	0.05744	1.02 (0.56, 1.87)	0.9393	G	0.004237	0.004376	0.92 (0.17, 5.06)	0.922	G	0.01095	0.006772	1.6 (0.56, 4.59)	0.383	G	0.003979	0.001319	6.25 (0.32, 120.3)	0.2249	--	--	--	--	--	A	0.06044	0.05464	1.45 (0.57, 3.65)	0.436
mt15758	15758	MT-CYB	non-syn:I-V	G	0.006887	0.007776	0.85 (0.47, 1.56)	0.6076	G	0.004246	0.006579	0.67 (0.14, 3.36)	0.631	G	0.008516	0.00681	1.25 (0.42, 3.75)	0.688	G	0.009284	0.01186	0.75 (0.28, 2.04)	0.5762	G	0.003891	0.004329	1.13 (0.15, 8.58)	0.906	G	0.005495	0.01093	0.53 (0.05, 6.08)	0.608
mt15784	15784	MT-CYB	syn:P-P	C	0.04349	0.06735	0.95 (0.75, 1.22)	0.7144	C	0.2059	0.2101	0.98 (0.75, 1.29)	0.895	C	0.009732	0.006772	1.26 (0.42, 3.76)	0.682	C	0.006631	0.01318	0.46 (0.15, 1.39)	0.169	C	0.01751	0.01948	0.69 (0.26, 1.84)	0.463	--	--	--	--	--
mt15812	15812	MT-CYB	non-syn:V-M	A	0.007968	0.00807	1.39 (0.77, 2.48)	0.2744	A	0.02754	0.02407	1.17 (0.58, 2.35)	0.657	--	--	--	--	--	A	0.007947	0.003953	2.04 (0.51, 8.19)	0.3158	A	0.003891	0.002165	0.97 (0.08, 11.15)	0.98	--	--	--	--	--
mt15824	15824	MT-CYB	non-syn:T-A	G	0.01087	0.01865	0.91 (0.58, 1.44)	0.6934	G	0.06144	0.06154	0.97 (0.61, 1.55)	0.905	--	--	--	--	--	G	0	0.001318	--	0.9993	G	0	0.004329	--	0.999	--	--	--	--	--
mt15849	15849	MT-CYB	non-syn:T-I	T	0.009074	0.01649	0.83 (0.51, 1.36)	0.4653	T	0.04478	0.05281	0.81 (0.48, 1.38)	0.443	T	0	0.00113	--	0.999	--	--	--	--	--	T	0.005848	0.006494	0.8 (0.14, 4.48)	0.801	--	--	--	--	--
mt15860	15860	MT-CYB	non-syn:I-V	G	0.005806	0.006834	0.77 (0.4, 1.48)	0.4378	--	--	--	--	--	G	0.01958	0.02489	0.8 (0.41, 1.53)	0.494	--	--	--	--	--	--	--	--	--	--	--	--	--	--	--
mt15889	15889	tRNA	tRNA	C	0.00145	0.001552	1.39 (0.37, 5.25)	0.6287	C	0.008493	0.003282	2.76 (0.61, 12.47)	0.186	C	0	0.001129	--	0.999	--	--	--	--	--	--	--	--	--	--	C	0	0.005495	--	0.999
mt15904	15904	tRNA	tRNA	T	0.01449	0.005904	2.22 (1.28, 3.87)	0.004819	T	0.002123	0.001098	1.91 (0.12, 30.62)	0.649	T	0.001217	0.001129	0.75 (0.04, 13.45)	0.842	T	0.04371	0.02243	2 (1.1, 3.63)	0.02274	--	--	--	--	--	--	--	--	--	--
mt15905	15905	tRNA	tRNA	C	0.005085	0.01122	0.6 (0.32, 1.14)	0.1194	C	0.0234	0.03187	0.73 (0.36, 1.48)	0.379	--	--	--	--	--	C	0	0.005326	--	0.9986	C	0.005848	0.004329	0.83 (0.12, 5.57)	0.85	C	0	0.005464	--	0.999
mt15907	15907	tRNA	tRNA	G	0.002176	0.004972	0.41 (0.16, 1.07)	0.06774	G	0.002123	0.003293	0.55 (0.06, 5.38)	0.607	--	--	--	--	--	G	0.005305	0.01715	0.31 (0.1, 0.97)	0.04421	--	--	--	--	--	--	--	--	--	--
mt15924	15924	tRNA	tRNA	G	0.02797	0.03016	0.89 (0.65, 1.21)	0.4545	G	0.0234	0.02632	0.91 (0.44, 1.88)	0.803	G	0.01587	0.0181	0.87 (0.42, 1.82)	0.712	G	0.05312	0.06201	0.83 (0.54, 1.28)	0.3967	G	0.02339	0.01952	1.18 (0.48, 2.92)	0.717	G	0.005495	0.005464	0.98 (0.06, 15.98)	0.989
mt15928	15928	tRNA	tRNA	A	0.02144	0.02502	0.74 (0.52, 1.06)	0.09709	A	0.002179	0.008979	0.23 (0.03, 1.87)	0.17	A	0	0.001142	--	0.999	A	0.0692	0.08808	0.78 (0.53, 1.15)	0.2074	A	0.008016	0.00883	0.97 (0.24, 3.98)	0.969	A	0	0.005495	--	0.999
mt15940	15940	tRNA	tRNA	C	0.001451	0.002798	0.52 (0.16, 1.71)	0.2829	C	0	0.003293	--	0.999	C	0.003654	0.00452	0.81 (0.18, 3.64)	0.785	C	0.001326	0.002639	0.49 (0.04, 5.44)	0.5617	--	--	--	--	--	--	--	--	--	--
mt15941	15941	tRNA	tRNA	C	0.004746	0.005031	1.02 (0.48, 2.14)	0.9662	C	0.004396	0.009112	0.43 (0.09, 2.07)	0.295	C	0.01217	0.00904	1.37 (0.54, 3.49)	0.512	--	--	--	--	--	--	--	--	--	--	--	--	--	--	--
mt15942	15942	tRNA	tRNA	C	0.007974	0.01304	0.87 (0.51, 1.48)	0.5954	C	0.03602	0.03939	0.9 (0.5, 1.62)	0.721	C	0	0.001129	--	0.999	C	0.001326	0.002639	0.43 (0.03, 5.33)	0.5085	C	0.005837	0.004329	0.92 (0.15, 5.69)	0.929	--	--	--	--	--
mt15951	15951	tRNA	tRNA	G	0.005078	0.004967	0.94 (0.46, 1.95)	0.8743	--	--	--	--	--	G	0.01705	0.01695	1.01 (0.48, 2.11)	0.977	G	0	0.001318	--	0.9993	--	--	--	--	--	--	--	--	--	--
mt15978	15978	tRNA	tRNA	T	0.006519	0.009311	0.99 (0.54, 1.8)	0.9727	T	0.02542	0.03063	0.82 (0.41, 1.64)	0.579	--	--	--	--	--	--	--	--	--	--	T	0.01167	0.004329	2.52 (0.49, 13.02)	0.271	--	--	--	--	--
mt16017	16017	tRNA	tRNA	C	0.001814	0.001554	1.38 (0.39, 4.89)	0.6215	C	0.004255	0.004391	0.86 (0.16, 4.75)	0.865	--	--	--	--	--	--	--	--	--	--	C	0.005837	0.002169	2.67 (0.27, 26.04)	0.398	--	--	--	--	--
mt16390	16390	MT-DLOOP	downstream gene variant	A	0.07726	0.1008	1.11 (0.91, 1.35)	0.3235	A	0.3198	0.2906	1.15 (0.9, 1.47)	0.253	A	0.0365	0.03386	1.04 (0.62, 1.75)	0.882	A	0.01325	0.01976	0.61 (0.27, 1.41)	0.2492	A	0.04288	0.03247	1.13 (0.57, 2.26)	0.728	--	--	--	--	--
†Bold represents P values <0.05. There were no significant q values (data not shown). Adjusted for age, self-reported maternal race/ethnicity, and the first five principal components of genetic ancestry in overall analysis, and adjusted for age and the first five principal components of genetic ancestry in maternal race/ethnic stratified analysis.
