# Supplementary material for: Association between mitochondrial genetic variation and breast cancer risk: The Multiethnic Cohort
Source: PLoS One. 2019 Oct 2;14(10):e0222284. doi: 10.1371/journal.pone.0222284 (PMC6774509; doi:10.1371/journal.pone.0222284)
Supplement: S3 Table — (XLSX) [file pone.0222284.s003.xlsx]

## Sheet: S3 Table
S3 Table. Association between mitochondrial haplogroups and breast cancer risk by maternal race/ethnicity in the MEC
	Haplogroup^	Percentage (cases/controls)	OR (95%CI)	P value*	q value
African Americans (cases/controls = 463/923)	L	94.49 / 92.67	Ref**
	H	1.27/1.09	1.06 (0.38, 3.02)	0.907	0.994774
	M	1.48 / 1.09	1.19 (0.44, 3.25)	0.726	0.949385
	U	1.06 / 1.09	0.91 (0.30, 2.69)	0.858	0.9724
	Freq less than 1% bin	1.69 / 4.05	0.39 (0.18, 0.86)	0.02	0.612
Asian Americans (cases/controls = 808/900)	D	36.25 / 37.25	Ref
	A	7.18 / 5.53	1.34 (0.89,2.01)	0.168	0.676222
	B	13.26 / 13.66	1 (0.74,1.35)	0.978	0.997
	F	5.60 / 5.76	1 (0.65,1.54)	0.997	0.997
	G	5.72 / 7.11	0.83 (0.55,1.26)	0.387	0.774
	M	24.33 / 22.80	1.1 (0.86,1.42)	0.446	0.807053
	N	3.89 / 5.19	0.77 (0.48,1.24)	0.287	0.711875
	Freq less than 1% bin	3.77/ 2.60	1.34 (0.74,2.43)	0.335	0.711875
European Americans (cases/controls =745 / 769)	H	40/39.66	Ref
	A	1.59/1.98	0.59(0.22, 1.57)	0.295	0.711875
	B	0.93/1.58	0.36(0.1, 1.25)	0.108	0.612
	HV	6.49/4.08	1.59(0.99, 2.57)	0.057	0.612
	I	0.79/1.84	0.43(0.16, 1.14)	0.09	0.612
	J	9.93/8.83	1.13(0.78, 1.63)	0.518	0.838667
	K	9.4/8.56	1.07(0.74, 1.56)	0.706	0.949385
	L	2.78/1.84	1.54(0.65, 3.65)	0.33	0.711875
	N	1.99/2.37	0.76(0.37, 1.55)	0.451	0.807053
	T	7.95/9.62	0.82(0.56, 1.2)	0.306	0.711875
	U	12.32/12.78	0.94(0.68, 1.3)	0.706	0.949385
	W	1.72/2.77	0.61(0.3, 1.25)	0.179	0.676222
	Freq less than 1% bin	4.11/4.08	0.93(0.54, 1.59)	0.781	0.955517
Latinos (cases/controls =512/464)	A	32.49/38.74	Ref
	B	22.57/23.16	1.19 (0.84,1.67)	0.328	0.711875
	C	17.51/15.15	1.32 (0.9,1.94)	0.157	0.676222
	D	5.64/5.84	1.07 (0.6,1.9)	0.814	0.955517
	H	6.81/6.28	1.21 (0.7,2.08)	0.497	0.838667
	K	1.36/1.73	1.03 (0.36,2.97)	0.951	0.997
	L	7.98/5.41	1.43 (0.82,2.52)	0.21	0.711875
	U	0.97/1.3	0.74 (0.21,2.58)	0.634	0.937217
	Freq less than 1% bin	4.67 /2.38	1.94 (0.9,4.18)	0.091	0.612
Native Hawaiians (cases/controls =179/ 186)	B	93.96/95.08	Ref
	D	0.55/1.09	0.46 (0.036, 5.92)	0.552	0.853091
	M	1.1/1.64	0.80 (0.13, 5.10)	0.815	0.955517
	Freq less than 1% bin	4.40 / 2.19	3.10 (0.88, 10.86)	0.078	0.612
^Haplogroup estimation was based on 209 mtSNPs with MAF>0.01 in overall subjects
*Log additive model was adjusted for age and global ancestry PC1 to PC5 and maternal ethncity in all samples; and adjusted for age, sex and global ancestry PC1 to PC5 in each maternal ethncity.
**Ref represents the major haplogroup in each specific maternal race/ethnicity.
